# Supplementary material for: Novel insights into plant defensin ingestion induced metabolic responses in the polyphagous insect pest Helicoverpa armigera
Source: Sci Rep. 2023 Feb 23;13:3151. doi: 10.1038/s41598-023-29250-3 (PMC9950371; doi:10.1038/s41598-023-29250-3)
Supplement: Supplementary file 2 — Supplementary Information 2. [file 41598_2023_29250_MOESM2_ESM.xlsx]

## Sheet: Kinases
Supplementary Table S2: Differential regulation of H. armigera genes from selected GOs- Some top differentially regulated, uniquely found in CanDef-20 (treated) and EV control genes selected from GOs like kinases, transposons, serine endopeptidase, lipases, ATPases, integral components of membrane and amylase are given with respective FPKM values and LOG2 fold change. Also refer to Figure 6 from …
Up+Down
Abbreviation	Trinity contig ID	Protein names	FPKM_CONTR	FPKM_TREATED	Ratio (T/C)	LOG2 Fold change
AK6	TRINITY_DN83366_c1_g1_i14	Adenylate kinase isoenzyme 6 homolog (AK6) (EC 2.7.4.3) (Dual activity adenylate kinase/ATPase) (AK/ATPase)	9	24.07	2.67444	1.41924
NPK	TRINITY_DN134917_c0_g1_i1	Non-specific serine/threonine protein kinase (EC 2.7.11.1)	1	3	3	1.58496
PK C delta	TRINITY_DN30673_c0_g2_i1	Protein kinase C delta (EC 2.7.11.13)	1	2	2	1
TPK	TRINITY_DN105915_c0_g1_i1	Tyrosine-protein kinase receptor	1	2	2	1
NDK	TRINITY_DN79763_c0_g1_i1	Nucleoside diphosphate kinase	1630	69	0.0423313	-4.56213
PSK	TRINITY_DN80224_c0_g3_i1	Phosphoglycerate kinase	133	9	0.0676692	-3.88536
PRK	TRINITY_DN81894_c0_g1_i1	Pyruvate kinase	150	20	0.133333	-2.90689
ADK-1	TRINITY_DN82541_c0_g2_i1	Adenylate kinase (ATP-AMP transphosphorylase) (ATP:AMP phosphotransferase) (Adenylate kinase cytosolic and mitochondrial) (Adenylate monophosphate kinase)	31	3	0.0967742	-3.36923
RK	TRINITY_DN1201_c0_g1_i1	Ribokinase	19	3	0.157895	-2.66297
ADK-2	TRINITY_DN82541_c0_g3_i1	Adenylate kinase (EC 2.7.4.3) (ATP-AMP transphosphorylase) (ATP:AMP phosphotransferase) (Adenylate kinase cytosolic and mitochondrial) (Adenylate monophosphate kinase)	5	1	0.2	-2.32193
Unique in Treated
Abbreviation	Trinity contig ID	Protein names	FPKM_CONTR	FPKM_TREATED
AK6	TRINITY_DN83366_c1_g1_i12	Adenylate kinase isoenzyme 6 homolog (AK6) (EC 2.7.4.3) (Dual activity adenylate kinase/ATPase) (AK/ATPase)	0	8.61
PK TOR	TRINITY_DN164364_c0_g1_i1	Serine/threonine-protein kinase TOR (EC 2.7.11.1)	0	4
RPK	TRINITY_DN187175_c0_g1_i1	Receptor protein-tyrosine kinase (EC 2.7.10.1)	0	3
PK C delta	TRINITY_DN126501_c0_g1_i1	Protein kinase C delta	0	3
NDK	TRINITY_DN111322_c0_g1_i1	Nucleoside diphosphate kinase (EC 2.7.4.6)	0	3
NPK-1	TRINITY_DN162604_c0_g1_i1	Non-specific serine/threonine protein kinase (EC 2.7.11.1)	0	2
TPK	TRINITY_DN154655_c0_g1_i1	Tyrosine-protein kinase receptor (EC 2.7.10.1)	0	1
DAG kinase	TRINITY_DN171596_c0_g1_i1	Diacylglycerol kinase (DAG kinase) (EC 2.7.1.107) (Fragment)	0	0
NPK-2	TRINITY_DN78922_c0_g1_i1	Non-specific serine/threonine protein kinase (EC 2.7.11.1)	0	0
DAG kinase	TRINITY_DN93728_c0_g1_i1	Diacylglycerol kinase (DAG kinase) (EC 2.7.1.107)	0	0
Unique in Control
Abbreviation	Trinity contig ID	Protein names	FPKM_CONTR	FPKM_TREATED
NPK-3	TRINITY_DN78922_c0_g1_i2	Non-specific serine/threonine protein kinase (EC 2.7.11.1)	29	0
DAG kinase	TRINITY_DN171596_c0_g1_i2	Diacylglycerol kinase (DAG kinase) (EC 2.7.1.107) (Fragment)	10	0
PK	TRINITY_DN66277_c0_g1_i1	Pyruvate kinase (EC 2.7.1.40)	6	0
CK II beta-1	TRINITY_DN69835_c0_g1_i1	Casein kinase II subunit beta (CK II beta)	4.76	0
CK II beta-2	TRINITY_DN69835_c0_g1_i2	Casein kinase II subunit beta (CK II beta)	4.24	0
CK I alpha	TRINITY_DN151968_c0_g1_i1	Casein kinase I alpha (Fragment)	3	0
MCK	TRINITY_DN175150_c0_g1_i1	Myosin light chain kinase, smooth muscle	3	0
MK BUB1	TRINITY_DN140273_c0_g1_i1	Mitotic checkpoint serine/threonine-protein kinase BUB1	2	0
TPK	TRINITY_DN39578_c0_g1_i1	Tyrosine-protein kinase receptor (EC 2.7.10.1)	1	0
NPK-4	TRINITY_DN127277_c0_g1_i1	Non-specific serine/threonine protein kinase (EC 2.7.11.1)	1	0
ATP-PFK	TRINITY_DN8780_c0_g1_i1	ATP-dependent 6-phosphofructokinase (ATP-PFK) (Phosphofructokinase) (EC 2.7.1.11) (Phosphohexokinase)	1	0

## Sheet: Transposons
Up+Down
Abbreviation	Trinity contig ID	Protein names	FPKM_CONTR	FPKM_TREATED	Ratio (T/C)	LOG2 Fold change
ERT-1	TRINITY_DN83412_c6_g5_i1	Endonuclease-reverse transcriptase	3	35	11.6667	3.54432
ERT-2	TRINITY_DN138748_c0_g1_i1	Endonuclease-reverse transcriptase	1	5	5	2.32193
RPP TNT 1-94	TRINITY_DN70749_c0_g1_i1	Retrovirus-related Pol polyprotein from transposon TNT 1-94	2	10	5	2.32193
RPP TNT 1-9	TRINITY_DN81832_c0_g1_i2	Retrovirus-related Pol polyprotein from transposon TNT 1-94 (Fragment)	2	9	4.5	2.16993
ERT-3	TRINITY_DN134531_c0_g1_i1	Endonuclease-reverse transcriptase	1	4	4	2
ERT-4	TRINITY_DN83232_c1_g1_i1	Endonuclease-reverse transcriptase	5	18	3.6	1.848
ERT-5	TRINITY_DN81673_c0_g1_i2	Endonuclease-reverse transcriptase	1	3	3	1.58496
RT-1	TRINITY_DN82967_c0_g2_i2	Reverse transcriptase	2	3.8	1.9	0.925999
RPP TNT 1-94	TRINITY_DN154070_c0_g1_i1	Retrovirus-related Pol polyprotein from transposon TNT 1-94 (Fragment)	6	3	0.5	-1
Unique in Treated
Abbreviation	Trinity contig ID	Protein names	FPKM_CONTR	FPKM_TREATED
ERT-6	TRINITY_DN83424_c7_g1_i5	Endonuclease-reverse transcriptase	0	123.76
ERT-7	TRINITY_DN83424_c7_g1_i2	Endonuclease-reverse transcriptase	0	110.41
RT-2	TRINITY_DN82967_c0_g1_i4	Reverse transcriptase	0	15.07
LRT-1	TRINITY_DN82767_c7_g1_i1	LINE-1 reverse transcriptase protein (Fragment)	0	9.78
ERT-8	TRINITY_DN82328_c3_g1_i14	Endonuclease-reverse transcriptase	0	8.37
ERT-9	TRINITY_DN80074_c0_g1_i1	Endonuclease-reverse transcriptase	0	4
ERT-10	TRINITY_DN137616_c0_g1_i1	Endonuclease-reverse transcriptase	0	3
ERT-11	TRINITY_DN112603_c0_g1_i1	Endonuclease-reverse transcriptase	0	3
ERT-12	TRINITY_DN133196_c0_g1_i1	Endonuclease-reverse transcriptase	0	3
LRT-2	TRINITY_DN83411_c7_g1_i5	LINE-1 reverse transcriptase (Fragment)	0	2.26
RT-3	TRINITY_DN135295_c0_g1_i1	Reverse transcriptase (Fragment)	0	2
REP	TRINITY_DN139401_c0_g1_i1	Retroelement polyprotein	0	2
LRT-3	TRINITY_DN82767_c7_g1_i8	LINE-1 reverse transcriptase protein (Fragment)	0	1.22
ERT-13	TRINITY_DN122500_c0_g1_i1	Endonuclease-reverse transcriptase	0	1
LRT-3	TRINITY_DN82744_c3_g1_i4	LINE-1 reverse transcriptase (Fragment)	0	1
Unique in Control
Abbreviation	Trinity contig ID	Protein names	FPKM_CONTR	FPKM_TREATED
ERT-14	TRINITY_DN83424_c7_g1_i4	Endonuclease-reverse transcriptase	37.05	0
ERT-15	TRINITY_DN83424_c7_g1_i8	Endonuclease-reverse transcriptase	7.73	0
ERT-16	TRINITY_DN81673_c0_g1_i1	Endonuclease-reverse transcriptase	1	0
RT-4	TRINITY_DN82937_c3_g1_i2	I38588 reverse transcriptase-like protein	1	0
LRT-4	TRINITY_DN82744_c3_g1_i2	LINE-1 reverse transcriptase	1	0
LRT-5	TRINITY_DN82852_c7_g1_i1	LINE-1 reverse transcriptase	1	0
LRT-6	TRINITY_DN82801_c8_g1_i4	LINE-1 reverse transcriptase (Fragment)	1	0

## Sheet: Serine endopeptidase
Up+Down
Abbreviation	Trinity contig ID	Protein names	FPKM_CONTR	FPKM_TREATED	Ratio (T/C)	LOG2 Fold change
CHY-1	TRINITY_DN56347_c0_g1_i1	Uncharacterized protein chymotrypsin-like elastase family member 1 [Helicoverpa armigera] 86% 38.82%	1	5	5	2.32193
FPT-2	TRINITY_DN114980_c0_g1_i1	SFRICE_024906 (Fragment) furin-like protease 2 [Helicoverpa armigera] 99% 96.41%	1	3	3	1.58496
SPT-1	TRINITY_DN67509_c0_g1_i2	Uncharacterized protein serine protease easter-like [Helicoverpa armigera] 100% 90.61%	1	2	2	1
CHY-2	TRINITY_DN74522_c0_g1_i1	Uncharacterized protein chymotrypsinogen A-like [Spodoptera frugiperda] 95% 64.89%	1	2	2	1
SPT-2	TRINITY_DN83154_c2_g1_i15	Serine protease 3 (Fragment)	897.3	1.82	0.00202831	-8.94551
SPT-3	TRINITY_DN83386_c1_g3_i11	Serine protease (Trypsin-like protease)	2548.21	5.52	0.00216623	-8.8506
DSPT-1	TRINITY_DN82805_c0_g1_i4	Diverged serine protease	9460.12	24.71	0.00261202	-8.58062
TRY-C-1	TRINITY_DN82651_c2_g4_i2	Uncharacterized protein trypsin, alkaline C-like [Helicoverpa armigera] 93% 79.32%	251	1.28	0.0050996	-7.6154
DSPT-2	TRINITY_DN82805_c0_g1_i1	Diverged serine protease	2011.82	9.44	0.00469227	-7.7355
DSPT-3	TRINITY_DN82805_c0_g1_i2	Diverged serine protease	5826.06	32.84	0.00563674	-7.47092
TRY-2	TRINITY_DN83386_c1_g3_i14	Trypsin-like protease	3165.82	18.75	0.00592264	-7.39954
TRY-3	TRINITY_DN82651_c3_g1_i2	Trypsin-like protease	284	3	0.0105634	-6.56478
SPT-4	TRINITY_DN83154_c2_g1_i8	Serine protease 3 (Fragment)	180.6	2	0.0110742	-6.49665
TRY-4	TRINITY_DN83112_c0_g2_i13	Trypsin 2	219.88	3.32	0.0150991	-6.04939
SPT-5	TRINITY_DN83386_c1_g3_i8	Serine protease (Trypsin-like protease)	2750.86	55.73	0.0202591	-5.62528
DSPT-4	TRINITY_DN82593_c0_g1_i1	Diverged serine protease	3741	80	0.0213847	-5.54728
TRY-5	TRINITY_DN83386_c1_g5_i1	Trypsin T1 (Fragment)	374.6	9	0.0240256	-5.37928
SPT-6	TRINITY_DN83386_c1_g3_i4	Serine protease	254	7.17	0.0282283	-5.14671
TRY-6	TRINITY_DN83386_c1_g3_i17	Trypsin-like protease	7005.4	213.28	0.0304451	-5.03765
Unique in Treated
Abbreviation	Trinity contig ID	Protein names	FPKM_CONTR	FPKM_TREATED
SPT-7	TRINITY_DN83386_c1_g3_i10	Serine protease (Trypsin-like protease)	0	100.83
TRY-7	TRINITY_DN82651_c2_g4_i1	trypsin, alkaline C-like [Helicoverpa armigera] 100% 78.52%	0	8.72
TRY-8	TRINITY_DN67728_c0_g1_i1	trypsin, alkaline A [Bombyx mori] 100% 100%	0	5
TRY-9	TRINITY_DN82651_c5_g3_i3	Trypsin (Fragment)	0	3.65
SPT-8	TRINITY_DN118195_c0_g1_i1	Alkaliphilic serine protease	0	3
SPT-9	TRINITY_DN82657_c3_g1_i3	serine protease snake-like [Helicoverpa armigera] 100% 80.31%	0	3
SPT-10	TRINITY_DN102707_c0_g1_i1	serine protease nudel-like [Helicoverpa armigera] 99% 76.91%	0	3
TRY-10	TRINITY_DN83112_c0_g2_i6	Trypsin 2	0	2
SPT-11	TRINITY_DN82651_c1_g3_i1	trypsin, alkaline C-like [Helicoverpa armigera] 100% 84.38%	0	2
TRY-11	TRINITY_DN75490_c1_g1_i1	trypsin, alkaline C [Bombyx mori] 100% 100%	0	2
TRY-12	TRINITY_DN83112_c0_g2_i17	Trypsin 2	0	1.07
Unique in Control
Abbreviation	Trinity contig ID	Protein names	FPKM_CONTR	FPKM_TREATED
TRY-13	TRINITY_DN83112_c0_g2_i14	Trypsin 2	542.09	0
TRY-14	TRINITY_DN83112_c0_g2_i5	Trypsin-like protease	105.18	0
SPT-12	TRINITY_DN82579_c4_g3_i1	Serine protease 1 (Fragment)	86.38	0
TRY-15	TRINITY_DN83112_c0_g2_i10	Trypsin 2	6.19	0
SPT-13	TRINITY_DN83332_c1_g4_i2	Serine protease 51	6	0
PP-1	TRINITY_DN74326_c0_g1_i2	Serine proteinase-like protein 1 (Fragment)	3.75	0
SPT-14	TRINITY_DN82422_c11_g2_i1	Serine proteinase-like protein 1	3.47	0
TRY-16	TRINITY_DN82651_c4_g2_i2	Trypsin	1.3	0

## Sheet: Lipase
Up+Down
Abbreviation	Trinity contig ID	Protein names	FPKM_CONTR	FPKM_TREATED	Ratio (T/C)	LOG2 Fold change
LP-1	TRINITY_DN99909_c0_g1_i1	Lipase	1	5	5	2.32193
TLP	TRINITY_DN79320_c0_g1_i1	Triacylglycerol lipase	3	14	4.66667	2.22239
LP-2	TRINITY_DN82609_c8_g2_i12	Lipase	1.2	4.56	3.8	1.926
LP-3	TRINITY_DN82109_c0_g1_i4	Lipase	90.7	0.01	0.000110254	-13.1469
NLP-1	TRINITY_DN83314_c0_g3_i4	Neutral lipase	760.6	1	0.00131475	-9.57099
NLP-2	TRINITY_DN83191_c1_g1_i1	Neutral lipase	356.11	1	0.00280812	-8.47618
LP-4	TRINITY_DN82609_c8_g2_i1	Lipase	301.2	1.48	0.00491368	-7.66898
LP-5	TRINITY_DN81479_c1_g2_i5	Lipase	585.39	3.19	0.00544936	-7.5197
NLP-3	TRINITY_DN83314_c0_g1_i10	Neutral lipase	182.65	1	0.00547495	-7.51294
NLP-4	TRINITY_DN83314_c0_g3_i1	Neutral lipase	831.86	10.12	0.0121655	-6.36106
NLP-5	TRINITY_DN83314_c0_g3_i2	Neutral lipase	444.55	7.88	0.0177258	-5.81801
LP-6	TRINITY_DN82109_c0_g1_i3	Lipase	407.46	7.24	0.0177686	-5.81452
LP-7	TRINITY_DN83015_c0_g1_i4	Lipase	1974.55	38.75	0.0196247	-5.67118
NLP-6	TRINITY_DN83314_c0_g1_i14	Neutral lipase	71.71	2	0.0278901	-5.1641
NLP-7	TRINITY_DN81871_c0_g1_i3	Neutral lipase	98.2	3	0.0305499	-5.03269
LP-8	TRINITY_DN75161_c0_g1_i1	Lipase	386	12	0.0310881	-5.00749
LP-9	TRINITY_DN81732_c0_g1_i4	Lipase	27.83	1	0.0359324	-4.79857
ILP-1	TRINITY_DN83210_c1_g1_i1	Inactive lipase (Fragment)	3721.8	136	0.0365415	-4.77432
Unique in Treated
Abbreviation	Trinity contig ID	Protein names	FPKM_CONTR	FPKM_TREATED
NLP-8	TRINITY_DN83022_c1_g1_i5	Neutral lipase	0	4
LP-10	TRINITY_DN82609_c8_g2_i10	Lipase	0	2.31
NLP-9	TRINITY_DN83075_c0_g1_i8	Neutral lipase	0	1.91
LP-11	TRINITY_DN82109_c0_g1_i2	Lipase	0	1.59
LP-12	TRINITY_DN81479_c1_g2_i2	Lipase	0	1.26
Unique in Control
Abbreviation	Trinity contig ID	Protein names	FPKM_CONTR	FPKM_TREATED
NLP-10	TRINITY_DN83210_c1_g1_i6	Neutral lipase	583.45	0
NLP-11	TRINITY_DN83191_c1_g1_i3	Neutral lipase	328.38	0
NLP-12	TRINITY_DN83210_c1_g1_i3	Neutral lipase	235.14	0
NLP-13	TRINITY_DN83075_c0_g1_i9	Neutral lipase	228.44	0
NLP-14	TRINITY_DN83022_c1_g1_i1	Neutral lipase	198.72	0
ILP-2	TRINITY_DN83210_c1_g1_i2	Inactive lipase (Fragment)	194.47	0
LP-13	TRINITY_DN81479_c1_g2_i3	Lipase	174.61	0
NLP-15	TRINITY_DN83022_c1_g1_i19	Neutral lipase	168.39	0
NLP-16	TRINITY_DN83022_c1_g1_i13	Neutral lipase	160.68	0
NLP-17	TRINITY_DN83022_c1_g1_i6	Neutral lipase	127.24	0
NLP-18	TRINITY_DN83075_c0_g1_i11	Neutral lipase	82.65	0
NLP-19	TRINITY_DN82885_c0_g3_i4	Neutral lipase	82	0
NLP-20	TRINITY_DN83022_c1_g1_i21	Neutral lipase	68.03	0
NLP-21	TRINITY_DN83314_c0_g1_i16	Neutral lipase	67.13	0
NLP-22	TRINITY_DN81871_c0_g1_i1	Neutral lipase	46.8	0

## Sheet: ATPases
Up+Down
Abbreviation	Trinity contig ID	Protein names	FPKM_CONTR	FPKM_TREATED	Ratio (T/C)	LOG2 Fold change
AK6-1	TRINITY_DN83366_c1_g1_i14	Adenylate kinase isoenzyme 6 homolog (AK6) (EC 2.7.4.3)	9	24.07	2.67444	1.41924
S1	TRINITY_DN81493_c0_g1_i1	V-type proton ATPase 16 kDa proteolipid subunit (V-ATPase 16 kDa proteolipid subunit) (Vacuolar proton pump 16 kDa proteolipid subunit)	768.16	4.11	0.00535045	-7.54612
P9-C1	TRINITY_DN54420_c0_g1_i4	ATP synthase lipid-binding protein, mitochondrial (ATPase protein 9) (ATPase subunit c)	117.4	1.25	0.0106474	-6.55336
P9-C2	TRINITY_DN54420_c0_g1_i3	ATP synthase lipid-binding protein, mitochondrial (ATPase protein 9) (ATPase subunit c)	4925.3	164.75	0.0334497	-4.90186
S2	TRINITY_DN82042_c0_g1_i1	V-type proton ATPase subunit a	159	6	0.0377358	-4.72792
S3	TRINITY_DN82751_c6_g4_i1	V-type proton ATPase subunit B (V-ATPase subunit B) (V-ATPase 55 kDa subunit) (Vacuolar proton pump subunit B)	260.38	18.5	0.07105	-3.81502
S4	TRINITY_DN82583_c10_g1_i2	V-type proton ATPase subunit C (Fragment)	140.24	11	0.078437	-3.67232
S5	TRINITY_DN82464_c0_g1_i1	V-type proton ATPase subunit G	153	14	0.0915033	-3.45003
S6	TRINITY_DN81493_c0_g1_i2	V-type proton ATPase 16 kDa proteolipid subunit (V-ATPase 16 kDa proteolipid subunit) (Vacuolar proton pump 16 kDa proteolipid subunit)	183.84	16.89	0.0918734	-3.44421
S7	TRINITY_DN82173_c0_g1_i1	V-type proton ATPase subunit	82.59	11	0.133188	-2.90846
S8	TRINITY_DN83172_c1_g10_i4	V-type proton ATPase subunit F	22.92	3.36	0.146597	-2.77007
Ca-1	TRINITY_DN83172_c0_g1_i4	Calcium-transporting ATPase (EC 3.6.3.8)	155.66	62.4	0.400874	-1.31878
S9	TRINITY_DN158825_c0_g1_i1	V-type proton ATPase subunit	2	1	0.5	-1
Unique in Treated
Abbreviation	Trinity contig ID	Protein names	FPKM_CONTR	FPKM_TREATED
S10	TRINITY_DN82751_c6_g4_i2	V-type proton ATPase subunit B (V-ATPase subunit B) (Vacuolar proton pump subunit B)	0	13.5
S11	TRINITY_DN81789_c0_g1_i3	V-type proton ATPase subunit H	0	10
S12	TRINITY_DN81223_c0_g1_i1	V-type proton ATPase catalytic subunit A	0	9.2
AK6-2	TRINITY_DN83366_c1_g1_i12	Adenylate kinase isoenzyme 6 homolog (AK6) (EC 2.7.4.3) (Dual activity adenylate kinase/ATPase) (AK/ATPase)	0	8.61
S13	TRINITY_DN158924_c0_g1_i1	V-type proton ATPase subunit a	0	5
S14	TRINITY_DN82583_c10_g1_i3	V-type proton ATPase subunit C (Fragment)	0	3
Unique in Control
Abbreviation	Trinity contig ID	Protein names	FPKM_CONTR	FPKM_TREATED
Ca-2	TRINITY_DN83172_c0_g1_i1	Calcium-transporting ATPase (EC 3.6.3.8)	445.65	0
P9-C3	TRINITY_DN54420_c0_g1_i1	ATP synthase lipid-binding protein, mitochondrial (ATPase protein 9) (ATPase subunit c)	155.3	0
S15	TRINITY_DN83172_c1_g10_i1	V-type proton ATPase subunit F	73.08	0
S16	TRINITY_DN82751_c6_g4_i4	Vacuolar V-type H(+)-ATPase B subunit	63.62	0
S17	TRINITY_DN82173_c0_g1_i2	V-type proton ATPase subunit	35.41	0
S18	TRINITY_DN82583_c10_g1_i5	V-type proton ATPase subunit C (Fragment)	30.76	0
S19	TRINITY_DN81789_c0_g1_i1	V-type proton ATPase subunit H	24.52	0
S20	TRINITY_DN78823_c0_g1_i2	Obg-like ATPase 1	11	0
Ca-3	TRINITY_DN71545_c0_g2_i1	Calcium-transporting ATPase (EC 3.6.3.8)	2	0
S21	TRINITY_DN70603_c0_g1_i2	V-type proton ATPase subunit a	2	0
S22	TRINITY_DN157260_c0_g1_i1	V-type proton ATPase subunit a	1	0

## Sheet: Integral components of membrane
Up+Down
Abbreviation	Trinity contig ID	Protein names	FPKM_CONTR	FPKM_TREATED	Ratio (T/C)	LOG2 Fold change
MCD-1	TRINITY_DN83038_c7_g1_i11	Mutant cadherin	1	13.86	13.86	3.79286
ECD-1	TRINITY_DN87235_c0_g1_i1	E-cadherin	1	2	2	1
APN-1	TRINITY_DN19222_c0_g1_i1	Aminopeptidase (EC 3.4.11)	1	4	4	2
ALP-1	TRINITY_DN82468_c1_g1_i2	Alkaline phosphatase (EC 3.1.3.1)	0.11	6.43	58.4545	5.86924
OR-1	TRINITY_DN11927_c0_g1_i1	Odorant receptor	1	5	5	2.32193
GRST-1	TRINITY_DN12026_c0_g1_i1	UDP-glucuronosyltransferase (EC 2.4.1.17)	1	9	9	3.16993
GRST-2	TRINITY_DN8263_c0_g1_i1	UDP-glucuronosyltransferase (EC 2.4.1.17)	1	8	8	3
GRST-3	TRINITY_DN55660_c0_g1_i1	UDP-glucuronosyltransferase (EC 2.4.1.17)	1	4	4	2
CD-1	TRINITY_DN82465_c0_g1_i1	Cadherin	226.08	2.87	0.0126946	-6.29964
CD-2	TRINITY_DN82465_c0_g1_i6	Cadherin-like protein	76.53	2.69	0.0351496	-4.83035
APN-2	TRINITY_DN83135_c1_g1_i1	Aminopeptidase N1	641.42	8.06	0.0125659	-6.31435
APN-3	TRINITY_DN82581_c14_g1_i2	Aminopeptidase (EC 3.4.11.-)	59	1	0.0169492	-5.88264
APN-4	TRINITY_DN82650_c1_g1_i5	Aminopeptidase (EC 3.4.11.-)	167.1	5	0.0299222	-5.06264
APN-5	TRINITY_DN82828_c0_g1_i1	Aminopeptidase N (EC 3.4.11.2)	180.32	13	0.0720941	-3.79398
APN-6	TRINITY_DN82814_c6_g1_i3	Aminopeptidase (EC 3.4.11.-)	127.15	9.9	0.0778608	-3.68296
ALP-2	TRINITY_DN80034_c1_g2_i2	Alkaline phosphatase (EC 3.1.3.1)	128	9	0.0703125	-3.83007
ALP-3	TRINITY_DN82468_c1_g1_i9	Alkaline phosphatase (EC 3.1.3.1)	26.74	3.57	0.133508	-2.905
OR-2	TRINITY_DN83354_c8_g1_i1	Odorant-binding protein (Fragment)	288.66	4.05	0.0140303	-6.15531
OR-3	TRINITY_DN83354_c8_g1_i2	Odorant-binding protein (Fragment)	308.34	8.95	0.0290264	-5.10649
OR-4	TRINITY_DN82430_c2_g4_i1	Odorant-binding protein (Fragment)	20	1	0.05	-4.32193
OR-5	TRINITY_DN81691_c0_g1_i2	Odorant-binding protein 17	4	2	0.5	-1
GRST-4	TRINITY_DN81248_c0_g1_i1	UDP-glycosyltransferase UGT40M1	416	10	0.0240385	-5.37851
GRST-5	TRINITY_DN81642_c0_g1_i1	UDP-glucuronosyltransferase (EC 2.4.1.17)	28	1	0.0357143	-4.80735
GRST-6	TRINITY_DN81167_c0_g1_i7	UDP-glucuronosyltransferase (EC 2.4.1.17)	52	3.6	0.0692308	-3.85244
GRST-7	TRINITY_DN81167_c0_g1_i5	UDP-glucuronosyltransferase (EC 2.4.1.17)	18	2.4	0.133333	-2.90689
GRST-8	TRINITY_DN77022_c0_g1_i1	UDP-glucuronosyltransferase (EC 2.4.1.17)	14.85	2	0.13468	-2.89239
Unique in Treated
Abbreviation	Trinity contig ID	Protein names	FPKM_CONTR	FPKM_TREATED
MCD-2	TRINITY_DN83038_c7_g3_i1	Mutant cadherin	0	9
MCD-3	TRINITY_DN83038_c7_g1_i4	Mutant cadherin	0	2
TCD-1	TRINITY_DN81370_c0_g2_i6	Truncated cadherin	0	2
APN-7	TRINITY_DN83135_c1_g1_i5	Aminopeptidase N	0	11.92
APN-8	TRINITY_DN76831_c0_g1_i2	Midgut aminopeptidase APN2	0	3.52
APN-9	TRINITY_DN180478_c0_g1_i1	Aminopeptidase (EC 3.4.11.-)	0	2
OR-6	TRINITY_DN101861_c0_g1_i1	Odorant receptor (Fragment)	0	4
OR-7	TRINITY_DN102168_c0_g1_i1	Odorant receptor	0	2
OR-8	TRINITY_DN12872_c0_g1_i1	Odorant receptor (Fragment)	0	2
OR-9	TRINITY_DN74807_c0_g1_i1	Odorant receptor	0	1
GRST-9	TRINITY_DN148517_c0_g1_i1	UDP-glycosyltransferase UGT47A2	0	3
GRST-10	TRINITY_DN81313_c0_g2_i1	UDP-glycosyltransferase UGT40R1	0	3
GRST-11	TRINITY_DN82404_c0_g2_i1	UDP-glucuronosyltransferase (EC 2.4.1.17)	0	1
GRST-12	TRINITY_DN147721_c0_g1_i1	UDP-glucuronosyltransferase (EC 2.4.1.17)	0	1
GRST-13	TRINITY_DN76564_c0_g1_i1	UDP-glucuronosyltransferase (EC 2.4.1.17)	0	1
Unique in Control
Abbreviation	Trinity contig ID	Protein names	FPKM_CONTR	FPKM_TREATED
CD-3	TRINITY_DN81370_c0_g2_i3	Cadherin-like protein	17	0
CD-4	TRINITY_DN3777_c0_g1_i1	Cadherin (Fragment)	3	0
MCD-4	TRINITY_DN81370_c0_g1_i1	Mutant cadherin	3	0
CD-5	TRINITY_DN94691_c0_g1_i1	Cadherin-like protein	2	0
CD-6	TRINITY_DN82465_c0_g2_i2	Cadherin	2	0
APN-10	TRINITY_DN82828_c0_g1_i3	Aminopeptidase N (EC 3.4.11.2)	301.68	0
APN-11	TRINITY_DN83135_c1_g1_i2	Aminopeptidase N1 (Fragment)	172.8	0
APN-12	TRINITY_DN82581_c14_g1_i1	Aminopeptidase (EC 3.4.11.-)	81.41	0
APN-13	TRINITY_DN82650_c1_g1_i2	Aminopeptidase (EC 3.4.11.-)	80.93	0
APN-14	TRINITY_DN82118_c0_g1_i1	Aminopeptidase N (EC 3.4.11.2)	55.87	0
ALP-4	TRINITY_DN82468_c1_g1_i8	Alkaline phosphatase (EC 3.1.3.1)	36.36	0
ALP-5	TRINITY_DN82468_c1_g1_i5	Alkaline phosphatase (EC 3.1.3.1)	32.99	0
ALP-6	TRINITY_DN82468_c1_g1_i3	Alkaline phosphatase (EC 3.1.3.1)	22.42	0
ALP-7	TRINITY_DN82468_c1_g1_i6	Alkaline phosphatase (EC 3.1.3.1)	11.39	0
ALP-8	TRINITY_DN77254_c0_g1_i1	Alkaline phosphatase (EC 3.1.3.1)	1	0
OR-10	TRINITY_DN82077_c0_g1_i1	Odorant-binding protein 16	83.49	0
OR-11	TRINITY_DN82077_c0_g1_i2	Odorant-binding protein 16	39.51	0
OR-12	TRINITY_DN82430_c2_g2_i3	Odorant-binding protein (Fragment)	2.24	0
OR-13	TRINITY_DN82430_c2_g3_i4	Odorant-binding protein (Fragment)	1.78	0
GST-1	TRINITY_DN81313_c0_g2_i2	UDP-glycosyltransferase UGT40R1	308	0
GST-2	TRINITY_DN71652_c0_g1_i1	UDP-glycosyltransferase UGT39B2	38	0
GRST-14	TRINITY_DN38183_c0_g1_i2	UDP-glucuronosyltransferase (EC 2.4.1.17)	33	0
GRST-15	TRINITY_DN82274_c0_g1_i1	UDP-glucuronosyltransferase (EC 2.4.1.17)	15.16	0
GRST-16	TRINITY_DN77010_c0_g1_i1	UDP-glucuronosyltransferase (EC 2.4.1.17)	5	0

## Sheet: Amylase
Up+Down
Abbreviation	Trinity contig ID	Protein names	FPKM_CONTR	FPKM_TREATED	Ratio (T/C)	LOG2 Fold change
Amy4	TRINITY_DN82716_c1_g3_i4	Alpha-amylase (EC 3.2.1.1)	13101	66	0.0050378	-7.63299
Amy3	TRINITY_DN82392_c1_g1_i3	Alpha-amylase (EC 3.2.1.1) (Fragment)	409.26	5	0.0122172	-6.35495
