# Supplementary material for: Novel insights into plant defensin ingestion induced metabolic responses in the polyphagous insect pest Helicoverpa armigera
Source: Sci Rep. 2023 Feb 23;13:3151. doi: 10.1038/s41598-023-29250-3 (PMC9950371; doi:10.1038/s41598-023-29250-3)
Supplement: Supplementary file 4 — Supplementary Information 4. [file 41598_2023_29250_MOESM4_ESM.xlsx]

## Sheet: full_table
# BUSCO version is: 5.4.3
# The lineage dataset is: arthropoda_odb10 (Creation date: 2020-09-10, number of genomes: 90, number of BUSCOs: 1013)
# Busco id	Status	Sequence	Score	Length	OrthoDB url	Description
774at6656	Missing
980at6656	Missing
997at6656	Fragmented	TRINITY_DN82621_c4_g2_i3:13-873	189.7	127	https://www.orthodb.org/v10?query=997at6656	pre-mRNA-processing-splicing factor 8
1166at6656	Missing
1885at6656	Missing
1990at6656	Missing
2148at6656	Missing
2456at6656	Missing
2473at6656	Missing
3310at6656	Missing
3585at6656	Missing
3644at6656	Missing
4136at6656	Missing
4227at6656	Missing
4864at6656	Missing
5277at6656	Fragmented	TRINITY_DN135502_c0_g1_i1:108-320	124.6	61	https://www.orthodb.org/v10?query=5277at6656	trafficking protein particle complex subunit 8
5616at6656	Missing
6453at6656	Missing
6563at6656	Missing
6715at6656	Missing
6820at6656	Fragmented	TRINITY_DN82938_c5_g1_i2:1-651	303.5	183	https://www.orthodb.org/v10?query=6820at6656	splicing factor 3B subunit 3
7210at6656	Missing
8145at6656	Missing
8495at6656	Fragmented	TRINITY_DN94073_c0_g1_i1:264-491	130.7	75	https://www.orthodb.org/v10?query=8495at6656	Elongator complex protein 1
8847at6656	Missing
8913at6656	Missing
9647at6656	Missing
9648at6656	Missing
10240at6656	Missing
10573at6656	Fragmented	TRINITY_DN83205_c0_g1_i13:691-1191	45.3	110	https://www.orthodb.org/v10?query=10573at6656	EGF-like calcium-binding, conserved site
11384at6656	Missing
12029at6656	Missing
12174at6656	Fragmented	TRINITY_DN88882_c0_g1_i1:87-239	44.4	41	https://www.orthodb.org/v10?query=12174at6656	Mediator of RNA polymerase II transcription subunit 13
12383at6656	Missing
12771at6656	Missing
12846at6656	Missing
13019at6656	Missing
13051at6656	Missing
13736at6656	Missing
13833at6656	Missing
13858at6656	Missing
13890at6656	Missing
13934at6656	Missing
14090at6656	Missing
14257at6656	Fragmented	TRINITY_DN21065_c0_g1_i1:74-706	169.4	169	https://www.orthodb.org/v10?query=14257at6656	Golgi apparatus protein 1
14447at6656	Missing
14995at6656	Missing
15200at6656	Fragmented	TRINITY_DN116029_c0_g1_i1:190-516	139.3	86	https://www.orthodb.org/v10?query=15200at6656	exportin-1
15697at6656	Fragmented	TRINITY_DN171386_c0_g1_i1:143-292	110.6	48	https://www.orthodb.org/v10?query=15697at6656	protein CLEC16A isoform X1
15905at6656	Fragmented	TRINITY_DN160172_c0_g1_i1:10-312	111.7	79	https://www.orthodb.org/v10?query=15905at6656	polyphosphoinositide phosphatase
16061at6656	Missing
16084at6656	Missing
16220at6656	Missing
16630at6656	Missing
16648at6656	Missing
17096at6656	Fragmented	TRINITY_DN160105_c0_g1_i1:4-624	206	151	https://www.orthodb.org/v10?query=17096at6656	E3 ubiquitin-protein ligase MARCH6
17122at6656	Missing
17128at6656	Missing
17748at6656	Missing
18036at6656	Missing
18055at6656	Missing
18073at6656	Missing
18630at6656	Missing
18929at6656	Missing
19044at6656	Missing
19058at6656	Missing
19104at6656	Missing
19129at6656	Missing
19208at6656	Fragmented	TRINITY_DN90821_c0_g1_i1:19-359	93.4	54	https://www.orthodb.org/v10?query=19208at6656	pre-mRNA-processing factor 6
19289at6656	Missing
19590at6656	Missing
19760at6656	Fragmented	TRINITY_DN73538_c0_g1_i1:243-721	264	151	https://www.orthodb.org/v10?query=19760at6656	Integrator complex subunit 3
20093at6656	Missing
20162at6656	Missing
20267at6656	Missing
20935at6656	Missing
20936at6656	Missing
21019at6656	Fragmented	TRINITY_DN19211_c0_g1_i1:34-639	302.7	194	https://www.orthodb.org/v10?query=21019at6656	vigilin
21191at6656	Fragmented	TRINITY_DN7737_c0_g1_i2:120-320	99.5	64	https://www.orthodb.org/v10?query=21191at6656	RNA cytidine acetyltransferase
21361at6656	Fragmented	TRINITY_DN174073_c0_g1_i1:30-413	161	114	https://www.orthodb.org/v10?query=21361at6656	phosphorylated CTD-interacting factor 1
21367at6656	Missing
21385at6656	Missing
22098at6656	Missing
22148at6656	Missing
22358at6656	Missing
22364at6656	Fragmented	TRINITY_DN80570_c1_g2_i1:0-545	348.7	177	https://www.orthodb.org/v10?query=22364at6656	importin-5
22468at6656	Missing
22611at6656	Missing
22887at6656	Fragmented	TRINITY_DN81484_c0_g1_i1:2-436	212.2	131	https://www.orthodb.org/v10?query=22887at6656	glycine--tRNA ligase
23309at6656	Missing
23388at6656	Fragmented	TRINITY_DN147299_c0_g1_i1:31-273	128.5	79	https://www.orthodb.org/v10?query=23388at6656	trafficking protein particle complex subunit 11
23429at6656	Missing
23917at6656	Missing
24255at6656	Missing
24427at6656	Missing
24459at6656	Missing
24556at6656	Missing
24573at6656	Missing
25554at6656	Duplicated	TRINITY_DN82410_c0_g1_i1:494-2290	397.4	488	https://www.orthodb.org/v10?query=25554at6656	elongation factor-like GTPase 1
25554at6656	Duplicated	TRINITY_DN82410_c0_g1_i2:1425-3221	397.4	488	https://www.orthodb.org/v10?query=25554at6656	elongation factor-like GTPase 1
25680at6656	Fragmented	TRINITY_DN78893_c0_g1_i1:312-1055	65.4	166	https://www.orthodb.org/v10?query=25680at6656	Protein kintoun
26078at6656	Fragmented	TRINITY_DN162448_c0_g1_i2:12-182	51.3	44	https://www.orthodb.org/v10?query=26078at6656	UPF0505 protein C16orf62 homolog
26653at6656	Complete	TRINITY_DN77407_c0_g1_i1:122-1423	671.3	372	https://www.orthodb.org/v10?query=26653at6656	ATP-binding cassette sub-family E member 1
26734at6656	Fragmented	TRINITY_DN71562_c1_g1_i1:228-362	82.7	41	https://www.orthodb.org/v10?query=26734at6656	tRNA (cytosine(34)-C(5))-methyltransferase
27198at6656	Missing
27515at6656	Fragmented	TRINITY_DN176420_c0_g1_i1:170-517	163.7	98	https://www.orthodb.org/v10?query=27515at6656	GPI transamidase component PIG-T
27617at6656	Missing
27655at6656	Missing
28325at6656	Missing
28380at6656	Missing
28519at6656	Missing
28685at6656	Missing
28872at6656	Missing
29213at6656	Missing
29237at6656	Missing
29365at6656	Missing
29730at6656	Fragmented	TRINITY_DN80693_c0_g1_i1:0-692	101.8	103	https://www.orthodb.org/v10?query=29730at6656	nucleolar complex protein 2 homolog
29744at6656	Missing
30156at6656	Fragmented	TRINITY_DN159695_c0_g1_i1:3-623	143.1	138	https://www.orthodb.org/v10?query=30156at6656	conserved oligomeric Golgi complex subunit 2
30184at6656	Missing
30267at6656	Missing
30463at6656	Fragmented	TRINITY_DN163236_c0_g1_i1:2-373	66.7	75	https://www.orthodb.org/v10?query=30463at6656	exocyst complex component 8
30512at6656	Missing
30526at6656	Fragmented	TRINITY_DN132480_c0_g1_i1:2-835	325.7	231	https://www.orthodb.org/v10?query=30526at6656	neurochondrin homolog
30642at6656	Missing
30822at6656	Fragmented	TRINITY_DN77084_c0_g1_i1:64-456	130.4	101	https://www.orthodb.org/v10?query=30822at6656	Arginyl tRNA synthetase N-terminal domain
30918at6656	Missing
30962at6656	Missing
31014at6656	Missing
31119at6656	Missing
31196at6656	Missing
31333at6656	Fragmented	TRINITY_DN81468_c0_g1_i1:341-1429	487.5	305	https://www.orthodb.org/v10?query=31333at6656	Eukaryotic translation initiation factor 3 subunit B
31480at6656	Missing
31615at6656	Complete	TRINITY_DN82394_c0_g1_i2:2-1420	837.3	424	https://www.orthodb.org/v10?query=31615at6656	1,4-alpha-glucan-branching enzyme
31634at6656	Missing
31820at6656	Missing
31886at6656	Missing
31919at6656	Missing
32694at6656	Fragmented	TRINITY_DN114014_c0_g1_i1:2-619	372.8	193	https://www.orthodb.org/v10?query=32694at6656	Eukaryotic translation initiation factor 3 subunit C
32733at6656	Fragmented	TRINITY_DN96384_c0_g1_i1:5-487	161.3	112	https://www.orthodb.org/v10?query=32733at6656	Cuticlin-1
32851at6656	Fragmented	TRINITY_DN32068_c0_g1_i1:0-203	123.4	63	https://www.orthodb.org/v10?query=32851at6656	small G protein signaling modulator 3 homolog
33187at6656	Missing
33566at6656	Missing
33794at6656	Missing
34586at6656	Missing
34917at6656	Fragmented	TRINITY_DN81852_c0_g1_i2:29-460	192.5	127	https://www.orthodb.org/v10?query=34917at6656	endoplasmic reticulum lectin 1
35035at6656	Missing
35548at6656	Missing
35680at6656	Fragmented	TRINITY_DN12890_c0_g1_i1:42-473	117.5	112	https://www.orthodb.org/v10?query=35680at6656	probable tRNA (uracil-O(2)-)-methyltransferase
35708at6656	Fragmented	TRINITY_DN72592_c0_g1_i1:1-387	37.1	33	https://www.orthodb.org/v10?query=35708at6656	pseudouridylate synthase 7 homolog
35995at6656	Fragmented	TRINITY_DN71434_c0_g1_i1:29-436	218	116	https://www.orthodb.org/v10?query=35995at6656	Elongator complex protein 3
36374at6656	Missing
36387at6656	Fragmented	TRINITY_DN83707_c0_g1_i1:143-421	148.6	85	https://www.orthodb.org/v10?query=36387at6656	protein sly1 homolog
36403at6656	Missing
36463at6656	Missing
37030at6656	Fragmented	TRINITY_DN80087_c0_g1_i1:72-641	208	158	https://www.orthodb.org/v10?query=37030at6656	28S ribosomal protein S30, mitochondrial
37297at6656	Complete	TRINITY_DN82795_c2_g1_i5:369-2147	453.9	389	https://www.orthodb.org/v10?query=37297at6656	peroxisomal multifunctional enzyme type 2
37387at6656	Fragmented	TRINITY_DN113725_c0_g1_i1:1-471	329.8	154	https://www.orthodb.org/v10?query=37387at6656	trichohyalin isoform X1
37678at6656	Missing
38140at6656	Missing
38186at6656	Missing
38303at6656	Missing
38391at6656	Missing
38567at6656	Missing
38819at6656	Missing
38928at6656	Missing
39506at6656	Fragmented	TRINITY_DN135577_c0_g1_i1:184-576	140.3	95	https://www.orthodb.org/v10?query=39506at6656	probable RNA-binding protein 19
39548at6656	Fragmented	TRINITY_DN82279_c0_g1_i1:1-909	255	176	https://www.orthodb.org/v10?query=39548at6656	Pescadillo homolog
39783at6656	Missing
39809at6656	Missing
39821at6656	Missing
40065at6656	Fragmented	TRINITY_DN83397_c0_g1_i1:6-629	297.6	187	https://www.orthodb.org/v10?query=40065at6656	trifunctional enzyme subunit alpha, mitochondrial
40092at6656	Missing
40213at6656	Missing
40240at6656	Missing
40319at6656	Fragmented	TRINITY_DN34533_c0_g1_i1:26-775	112.6	201	https://www.orthodb.org/v10?query=40319at6656	Zona pellucida domain
40323at6656	Missing
40399at6656	Missing
40691at6656	Missing
40929at6656	Missing
41522at6656	Missing
41990at6656	Missing
42577at6656	Missing
42622at6656	Missing
42819at6656	Missing
42842at6656	Missing
42929at6656	Missing
42943at6656	Missing
42992at6656	Missing
43045at6656	Missing
43236at6656	Fragmented	TRINITY_DN76202_c0_g1_i1:107-250	99.2	46	https://www.orthodb.org/v10?query=43236at6656	cold shock domain-containing protein E1
43245at6656	Missing
43540at6656	Missing
43728at6656	Missing
43774at6656	Fragmented	TRINITY_DN76786_c0_g1_i1:4-477	289.1	128	https://www.orthodb.org/v10?query=43774at6656	splicing factor 3A subunit 3
44001at6656	Missing
44123at6656	Missing
44359at6656	Missing
44389at6656	Missing
44504at6656	Missing
44630at6656	Missing
44694at6656	Missing
44953at6656	Missing
45131at6656	Missing
45367at6656	Missing
45528at6656	Fragmented	TRINITY_DN77818_c0_g1_i1:124-354	135.8	69	https://www.orthodb.org/v10?query=45528at6656	pre-rRNA-processing protein TSR1 homolog
45556at6656	Fragmented	TRINITY_DN76518_c0_g1_i1:261-656	138.1	108	https://www.orthodb.org/v10?query=45556at6656	Protoporphyrinogen oxidase
45732at6656	Missing
45915at6656	Missing
46430at6656	Fragmented	TRINITY_DN82480_c2_g3_i1:363-782	78.1	126	https://www.orthodb.org/v10?query=46430at6656	KDEL motif-containing protein 1
46437at6656	Missing
46671at6656	Missing
46679at6656	Missing
46692at6656	Fragmented	TRINITY_DN150821_c0_g1_i1:2-208	93.4	59	https://www.orthodb.org/v10?query=46692at6656	protein VAC14 homolog
46750at6656	Fragmented	TRINITY_DN82421_c13_g4_i1:30-239	126.5	69	https://www.orthodb.org/v10?query=46750at6656	sphingosine-1-phosphate lyase
46960at6656	Fragmented	TRINITY_DN71329_c0_g1_i2:313-624	160	95	https://www.orthodb.org/v10?query=46960at6656	microspherule protein 1
47270at6656	Fragmented	TRINITY_DN183244_c0_g1_i1:21-251	144	76	https://www.orthodb.org/v10?query=47270at6656	protein SDA1 homolog
47443at6656	Fragmented	TRINITY_DN82379_c5_g2_i1:13-327	135.4	95	https://www.orthodb.org/v10?query=47443at6656	protein sel-1 homolog 1
47495at6656	Fragmented	TRINITY_DN83425_c0_g1_i1:63-407	155.2	101	https://www.orthodb.org/v10?query=47495at6656	Phosphoacetylglucosamine mutase
47500at6656	Missing
47967at6656	Missing
48195at6656	Missing
48466at6656	Missing
48519at6656	Missing
48657at6656	Fragmented	TRINITY_DN180310_c0_g1_i1:0-467	248	130	https://www.orthodb.org/v10?query=48657at6656	Rab GDP dissociation inhibitor
48836at6656	Missing
49070at6656	Missing
49526at6656	Fragmented	TRINITY_DN76639_c0_g1_i1:1-426	98.1	100	https://www.orthodb.org/v10?query=49526at6656	translation initiation factor eIF-2B subunit epsilon
49936at6656	Missing
50191at6656	Missing
50493at6656	Fragmented	TRINITY_DN96083_c0_g1_i1:29-511	388.5	160	https://www.orthodb.org/v10?query=50493at6656	putative RNA-binding protein 15
50740at6656	Complete	TRINITY_DN31745_c0_g1_i1:188-1462	197	388	https://www.orthodb.org/v10?query=50740at6656	mitochondrial-processing peptidase subunit alpha
50792at6656	Fragmented	TRINITY_DN113848_c0_g1_i1:61-279	84.1	63	https://www.orthodb.org/v10?query=50792at6656	E3 UFM1-protein ligase 1 homolog
50947at6656	Missing
51037at6656	Fragmented	TRINITY_DN182026_c0_g1_i1:0-461	90.4	94	https://www.orthodb.org/v10?query=51037at6656	general transcription factor 3C polypeptide 5
51280at6656	Missing
51364at6656	Missing
51757at6656	Fragmented	TRINITY_DN67355_c0_g1_i1:2-448	134.7	133	https://www.orthodb.org/v10?query=51757at6656	U3 small nucleolar ribonucleoprotein protein MPP10
52210at6656	Fragmented	TRINITY_DN81626_c0_g1_i4:40-705	276.1	179	https://www.orthodb.org/v10?query=52210at6656	probable phenylalanine--tRNA ligase, mitochondrial
52224at6656	Missing
52320at6656	Missing
52422at6656	Missing
52643at6656	Missing
52828at6656	Missing
53201at6656	Missing
53243at6656	Fragmented	TRINITY_DN172671_c0_g1_i1:116-751	315.6	181	https://www.orthodb.org/v10?query=53243at6656	Signal recognition particle 54 kDa protein
53298at6656	Complete	TRINITY_DN82248_c0_g1_i2:118-1944	384.6	579	https://www.orthodb.org/v10?query=53298at6656	Hypoxia up-regulated protein 1
53318at6656	Fragmented	TRINITY_DN66302_c0_g1_i1:118-306	97.2	61	https://www.orthodb.org/v10?query=53318at6656	Origin recognition complex subunit 4
53993at6656	Missing
54236at6656	Missing
54527at6656	Missing
54679at6656	Missing
55036at6656	Missing
55094at6656	Missing
55108at6656	Missing
55260at6656	Missing
55417at6656	Missing
55450at6656	Fragmented	TRINITY_DN81731_c0_g1_i6:211-1038	374.6	225	https://www.orthodb.org/v10?query=55450at6656	Dolichyl-diphosphooligosaccharide--protein glycosyltransferase 48 kDa subunit
55599at6656	Fragmented	TRINITY_DN79952_c0_g1_i1:32-442	118.2	118	https://www.orthodb.org/v10?query=55599at6656	WD40-repeat-containing domain
55847at6656	Fragmented	TRINITY_DN73777_c0_g1_i2:25-480	84.3	104	https://www.orthodb.org/v10?query=55847at6656	nuclear pore complex protein Nup107
55932at6656	Missing
55953at6656	Missing
56010at6656	Fragmented	TRINITY_DN52401_c0_g1_i1:2-995	500.5	256	https://www.orthodb.org/v10?query=56010at6656	serine--tRNA ligase, cytoplasmic
56322at6656	Missing
56449at6656	Missing
56523at6656	Missing
56687at6656	Missing
56836at6656	Fragmented	TRINITY_DN82179_c0_g1_i2:2-550	303.8	159	https://www.orthodb.org/v10?query=56836at6656	COP9 signalosome complex subunit 4
57262at6656	Missing
57597at6656	Missing
57605at6656	Missing
57624at6656	Missing
57932at6656	Missing
58012at6656	Missing
58027at6656	Missing
58110at6656	Missing
58119at6656	Missing
58276at6656	Complete	TRINITY_DN80394_c0_g1_i1:0-1205	571	336	https://www.orthodb.org/v10?query=58276at6656	glutaryl-CoA dehydrogenase, mitochondrial
59084at6656	Fragmented	TRINITY_DN69845_c0_g1_i2:50-592	320.8	170	https://www.orthodb.org/v10?query=59084at6656	probable 26S proteasome non-ATPase regulatory subunit 3
59193at6656	Missing
59197at6656	Missing
59200at6656	Missing
59226at6656	Missing
59393at6656	Complete	TRINITY_DN133772_c0_g1_i1:33-1118	150.4	217	https://www.orthodb.org/v10?query=59393at6656	serine palmitoyltransferase 1
59430at6656	Missing
59681at6656	Duplicated	TRINITY_DN82953_c0_g1_i1:12-1139	310.8	329	https://www.orthodb.org/v10?query=59681at6656	Actin-related protein 2
59681at6656	Duplicated	TRINITY_DN82953_c0_g2_i1:114-1241	308.5	329	https://www.orthodb.org/v10?query=59681at6656	Actin-related protein 2
59681at6656	Duplicated	TRINITY_DN82953_c0_g2_i2:114-1241	308.5	329	https://www.orthodb.org/v10?query=59681at6656	Actin-related protein 2
59681at6656	Duplicated	TRINITY_DN82953_c0_g2_i3:114-1241	307.7	329	https://www.orthodb.org/v10?query=59681at6656	Actin-related protein 2
59681at6656	Duplicated	TRINITY_DN82953_c0_g2_i4:205-1332	307.4	328	https://www.orthodb.org/v10?query=59681at6656	Actin-related protein 2
59681at6656	Duplicated	TRINITY_DN82953_c0_g2_i5:205-1332	307.4	328	https://www.orthodb.org/v10?query=59681at6656	Actin-related protein 2
59681at6656	Duplicated	TRINITY_DN82953_c0_g2_i6:90-1217	306.8	329	https://www.orthodb.org/v10?query=59681at6656	Actin-related protein 2
59824at6656	Fragmented	TRINITY_DN76559_c0_g1_i1:16-528	374.7	170	https://www.orthodb.org/v10?query=59824at6656	pleiotropic regulator 1
59833at6656	Fragmented	TRINITY_DN81066_c0_g1_i1:33-401	199.4	110	https://www.orthodb.org/v10?query=59833at6656	U4/U6 small nuclear ribonucleoprotein Prp31
60067at6656	Missing
60299at6656	Missing
60333at6656	Missing
60356at6656	Missing
60468at6656	Missing
60682at6656	Missing
60729at6656	Fragmented	TRINITY_DN80855_c0_g1_i3:106-702	240	150	https://www.orthodb.org/v10?query=60729at6656	beta-catenin-like protein 1
60750at6656	Missing
60762at6656	Missing
61081at6656	Fragmented	TRINITY_DN124899_c0_g1_i1:0-236	101.7	69	https://www.orthodb.org/v10?query=61081at6656	methyltransferase-like protein 17, mitochondrial
61096at6656	Missing
61153at6656	Fragmented	TRINITY_DN28867_c0_g1_i1:10-483	267.4	150	https://www.orthodb.org/v10?query=61153at6656	Dolichyl-diphosphooligosaccharide--protein glycosyltransferase subunit 1
61180at6656	Missing
61261at6656	Missing
61577at6656	Fragmented	TRINITY_DN82605_c11_g1_i5:78-854	381.1	234	https://www.orthodb.org/v10?query=61577at6656	uncharacterized F-box/LRR-repeat protein C02F5.7 isoform X1
61612at6656	Missing
62010at6656	Missing
62275at6656	Missing
62580at6656	Missing
62678at6656	Missing
62914at6656	Fragmented	TRINITY_DN136931_c0_g1_i1:121-282	45.4	43	https://www.orthodb.org/v10?query=62914at6656	protein SMG8
62979at6656	Missing
63193at6656	Fragmented	TRINITY_DN111754_c0_g1_i1:0-338	160.8	102	https://www.orthodb.org/v10?query=63193at6656	protein disulfide-isomerase A6
63228at6656	Fragmented	TRINITY_DN102472_c0_g1_i1:87-278	80.9	54	https://www.orthodb.org/v10?query=63228at6656	dnaJ homolog subfamily C member 11
63461at6656	Missing
63923at6656	Missing
63924at6656	Missing
64046at6656	Missing
64896at6656	Missing
65490at6656	Missing
65508at6656	Complete	TRINITY_DN82184_c0_g1_i1:15-1175	166.4	342	https://www.orthodb.org/v10?query=65508at6656	trifunctional enzyme subunit beta, mitochondrial
65532at6656	Missing
65949at6656	Fragmented	TRINITY_DN27377_c0_g1_i1:3-509	287.2	160	https://www.orthodb.org/v10?query=65949at6656	DDB1- and CUL4-associated factor 13
66028at6656	Missing
66229at6656	Missing
66299at6656	Missing
66366at6656	Missing
66597at6656	Missing
66770at6656	Missing
67113at6656	Fragmented	TRINITY_DN34296_c0_g1_i1:2-283	80.4	65	https://www.orthodb.org/v10?query=67113at6656	26S proteasome non-ATPase regulatory subunit 12
67166at6656	Fragmented	TRINITY_DN98979_c0_g1_i1:2-373	173.7	103	https://www.orthodb.org/v10?query=67166at6656	translocation protein SEC63 homolog
67191at6656	Complete	TRINITY_DN82203_c0_g1_i5:77-940	359.7	240	https://www.orthodb.org/v10?query=67191at6656	cytochrome c oxidase assembly protein COX15 homolog
67491at6656	Missing
67583at6656	Missing
67710at6656	Missing
68468at6656	Missing
68491at6656	Fragmented	TRINITY_DN122320_c0_g1_i1:57-688	132.4	107	https://www.orthodb.org/v10?query=68491at6656	tetratricopeptide repeat protein 8
68731at6656	Fragmented	TRINITY_DN136104_c0_g1_i1:4-216	101.8	66	https://www.orthodb.org/v10?query=68731at6656	ubiquitin carboxyl-terminal hydrolase 14
68876at6656	Fragmented	TRINITY_DN95438_c0_g1_i1:187-660	298.7	149	https://www.orthodb.org/v10?query=68876at6656	Methionine aminopeptidase 2
68939at6656	Missing
68961at6656	Missing
68981at6656	Missing
68987at6656	Missing
69201at6656	Missing
69238at6656	Fragmented	TRINITY_DN68271_c0_g2_i1:862-1089	39.9	46	https://www.orthodb.org/v10?query=69238at6656	inositol polyphosphate 1-phosphatase
69284at6656	Missing
69394at6656	Missing
69403at6656	Missing
69742at6656	Complete	TRINITY_DN72081_c0_g1_i2:1-1155	355.7	294	https://www.orthodb.org/v10?query=69742at6656	26S proteasome non-ATPase regulatory subunit 13
69897at6656	Missing
70078at6656	Fragmented	TRINITY_DN137651_c0_g1_i1:0-497	172	130	https://www.orthodb.org/v10?query=70078at6656	Glycylpeptide N-tetradecanoyltransferase
70201at6656	Fragmented	TRINITY_DN73201_c0_g1_i1:1-471	267.9	144	https://www.orthodb.org/v10?query=70201at6656	ATPase, AAA-type, conserved site
70300at6656	Missing
70550at6656	Missing
70663at6656	Missing
71018at6656	Missing
71110at6656	Duplicated	TRINITY_DN82591_c0_g1_i4:85-975	417.8	249	https://www.orthodb.org/v10?query=71110at6656	fumarylacetoacetase
71110at6656	Duplicated	TRINITY_DN82591_c0_g1_i1:91-981	417.8	249	https://www.orthodb.org/v10?query=71110at6656	fumarylacetoacetase
71129at6656	Fragmented	TRINITY_DN172328_c0_g1_i1:1-423	183.7	114	https://www.orthodb.org/v10?query=71129at6656	TRPL translocation defect protein 14 isoform X1
71199at6656	Fragmented	TRINITY_DN65077_c0_g1_i1:96-314	141.6	70	https://www.orthodb.org/v10?query=71199at6656	ubiquitin carboxyl-terminal hydrolase 46
71230at6656	Missing
71251at6656	Missing
71483at6656	Fragmented	TRINITY_DN152269_c0_g1_i1:0-170	30.5	36	https://www.orthodb.org/v10?query=71483at6656	Diphosphomevalonate decarboxylase
71937at6656	Missing
72450at6656	Fragmented	TRINITY_DN108993_c0_g1_i1:1-264	75.1	57	https://www.orthodb.org/v10?query=72450at6656	uncharacterized protein C18orf8
72578at6656	Missing
72583at6656	Missing
72586at6656	Fragmented	TRINITY_DN78181_c0_g1_i1:51-493	178.6	103	https://www.orthodb.org/v10?query=72586at6656	UbiB domain
72782at6656	Fragmented	TRINITY_DN142638_c0_g1_i1:0-371	196.8	112	https://www.orthodb.org/v10?query=72782at6656	Branched-chain-amino-acid aminotransferase
72857at6656	Missing
73084at6656	Complete	TRINITY_DN82934_c8_g4_i1:0-1073	528.7	281	https://www.orthodb.org/v10?query=73084at6656	Eukaryotic translation initiation factor 3 subunit E
73301at6656	Fragmented	TRINITY_DN81891_c0_g2_i1:101-979	446	245	https://www.orthodb.org/v10?query=73301at6656	Eukaryotic translation initiation factor 3 subunit L
73455at6656	Fragmented	TRINITY_DN81031_c0_g2_i1:413-808	277.9	125	https://www.orthodb.org/v10?query=73455at6656	cactin
73456at6656	Missing
73547at6656	Missing
74030at6656	Fragmented	TRINITY_DN75230_c0_g1_i1:1-564	126.3	128	https://www.orthodb.org/v10?query=74030at6656	anaphase-promoting complex subunit 5
74384at6656	Missing
74655at6656	Missing
74692at6656	Missing
74836at6656	Missing
75692at6656	Missing
75704at6656	Missing
75764at6656	Missing
75982at6656	Missing
76308at6656	Missing
76342at6656	Missing
76573at6656	Missing
76745at6656	Fragmented	TRINITY_DN101577_c0_g1_i1:0-215	76.2	56	https://www.orthodb.org/v10?query=76745at6656	tRNA (cytosine(38)-C(5))-methyltransferase
76812at6656	Missing
77197at6656	Missing
77688at6656	Missing
77770at6656	Missing
77883at6656	Fragmented	TRINITY_DN74402_c0_g1_i2:5-457	237.6	127	https://www.orthodb.org/v10?query=77883at6656	bystin
77976at6656	Fragmented	TRINITY_DN172240_c0_g1_i1:1-630	334.3	177	https://www.orthodb.org/v10?query=77976at6656	dnaJ homolog subfamily B member 11
77987at6656	Missing
78110at6656	Fragmented	TRINITY_DN81027_c0_g1_i1:15-650	249.6	143	https://www.orthodb.org/v10?query=78110at6656	probable deoxyhypusine synthase
78202at6656	Missing
78254at6656	Missing
78695at6656	Fragmented	TRINITY_DN134822_c0_g1_i1:1-465	110.8	110	https://www.orthodb.org/v10?query=78695at6656	phosphatidylinositol glycan anchor biosynthesis class U protein
78758at6656	Missing
78777at6656	Missing
78844at6656	Fragmented	TRINITY_DN185060_c0_g1_i1:7-162	73.7	43	https://www.orthodb.org/v10?query=78844at6656	Transcription factor AP-4
78854at6656	Missing
78919at6656	Missing
78921at6656	Missing
78947at6656	Duplicated	TRINITY_DN81737_c0_g1_i1:2-712	292.7	191	https://www.orthodb.org/v10?query=78947at6656	28S ribosomal protein S35, mitochondrial
78947at6656	Duplicated	TRINITY_DN81737_c0_g1_i2:2-712	292.7	191	https://www.orthodb.org/v10?query=78947at6656	28S ribosomal protein S35, mitochondrial
78968at6656	Missing
79241at6656	Missing
79377at6656	Missing
79915at6656	Missing
79993at6656	Missing
80067at6656	Complete	TRINITY_DN80474_c0_g1_i1:46-753	297.5	172	https://www.orthodb.org/v10?query=80067at6656	probable 39S ribosomal protein L45, mitochondrial
80294at6656	Missing
80317at6656	Missing
80348at6656	Fragmented	TRINITY_DN79412_c0_g1_i1:105-581	237	142	https://www.orthodb.org/v10?query=80348at6656	Mediator of RNA polymerase II transcription subunit 17
80689at6656	Missing
80693at6656	Missing
80948at6656	Missing
81292at6656	Fragmented	TRINITY_DN78276_c0_g1_i3:0-320	136.9	87	https://www.orthodb.org/v10?query=81292at6656	solute carrier family 25 member 44
81307at6656	Missing
81406at6656	Missing
81413at6656	Fragmented	TRINITY_DN69715_c0_g1_i2:1-378	151.6	111	https://www.orthodb.org/v10?query=81413at6656	origin recognition complex subunit 2
81423at6656	Missing
81650at6656	Fragmented	TRINITY_DN113957_c0_g1_i1:0-671	346.5	180	https://www.orthodb.org/v10?query=81650at6656	COP9 signalosome complex subunit 5
81703at6656	Missing
81708at6656	Missing
81919at6656	Fragmented	TRINITY_DN96280_c0_g1_i1:0-167	77.9	50	https://www.orthodb.org/v10?query=81919at6656	GDP-fucose transporter 1
81950at6656	Missing
83102at6656	Fragmented	TRINITY_DN134552_c0_g1_i1:2-253	139.2	68	https://www.orthodb.org/v10?query=83102at6656	Arp2/3 complex 34 kDa subunit
83164at6656	Missing
83303at6656	Missing
83350at6656	Missing
83372at6656	Fragmented	TRINITY_DN25127_c0_g1_i1:60-428	21	114	https://www.orthodb.org/v10?query=83372at6656	dolichyl-diphosphooligosaccharide--protein glycosyltransferase subunit 2
83376at6656	Missing
83613at6656	Complete	TRINITY_DN97520_c0_g1_i1:135-722	314.9	179	https://www.orthodb.org/v10?query=83613at6656	presenilins-associated rhomboid-like protein, mitochondrial
83673at6656	Missing
83755at6656	Missing
83765at6656	Missing
84028at6656	Missing
84097at6656	Complete	TRINITY_DN80985_c0_g1_i1:2-1018	347.6	239	https://www.orthodb.org/v10?query=84097at6656	NADH dehydrogenase
84149at6656	Fragmented	TRINITY_DN184126_c0_g1_i1:0-299	113.8	83	https://www.orthodb.org/v10?query=84149at6656	cyclin-H
84169at6656	Complete	TRINITY_DN82021_c0_g1_i1:26-781	417.2	209	https://www.orthodb.org/v10?query=84169at6656	26S proteasome non-ATPase regulatory subunit 14
84422at6656	Fragmented	TRINITY_DN179874_c0_g1_i1:20-469	217.7	125	https://www.orthodb.org/v10?query=84422at6656	Methyltransferase-like protein
84576at6656	Missing
84819at6656	Fragmented	TRINITY_DN118371_c0_g1_i1:1-183	107.3	55	https://www.orthodb.org/v10?query=84819at6656	Presenilin
84925at6656	Missing
85103at6656	Missing
85509at6656	Missing
85574at6656	Missing
85680at6656	Fragmented	TRINITY_DN174140_c0_g1_i1:0-536	132.8	123	https://www.orthodb.org/v10?query=85680at6656	trafficking protein particle complex subunit 13
85810at6656	Missing
86262at6656	Missing
86318at6656	Missing
86488at6656	Missing
86654at6656	Missing
86715at6656	Fragmented	TRINITY_DN82088_c1_g1_i1:1-621	228.6	148	https://www.orthodb.org/v10?query=86715at6656	syntaxin-18
86889at6656	Fragmented	TRINITY_DN72858_c0_g1_i1:140-346	77.1	60	https://www.orthodb.org/v10?query=86889at6656	alpha-2-macroglobulin receptor-associated protein
86930at6656	Missing
87014at6656	Missing
87089at6656	Missing
87103at6656	Missing
87114at6656	Missing
87139at6656	Missing
87142at6656	Missing
87527at6656	Missing
87575at6656	Missing
87695at6656	Fragmented	TRINITY_DN70968_c0_g1_i1:52-333	176.9	88	https://www.orthodb.org/v10?query=87695at6656	protein AATF
87728at6656	Missing
87910at6656	Fragmented	TRINITY_DN81850_c0_g1_i2:2-250	145.4	79	https://www.orthodb.org/v10?query=87910at6656	protein FAM50 homolog
87928at6656	Missing
87933at6656	Fragmented	TRINITY_DN80834_c0_g1_i1:7-252	81.8	62	https://www.orthodb.org/v10?query=87933at6656	RAB6A-GEF complex partner protein 2
88051at6656	Missing
88711at6656	Missing
89064at6656	Fragmented	TRINITY_DN65046_c0_g1_i1:67-453	90.1	62	https://www.orthodb.org/v10?query=89064at6656	BTB/POZ domain-containing adapter for CUL3-mediated RhoA degradation protein 3
89153at6656	Missing
89677at6656	Missing
89713at6656	Fragmented	TRINITY_DN122780_c0_g1_i1:0-155	54.9	37	https://www.orthodb.org/v10?query=89713at6656	Serine/threonine-protein kinase RIO2
89810at6656	Missing
89840at6656	Missing
89864at6656	Missing
90126at6656	Missing
90322at6656	Fragmented	TRINITY_DN102922_c0_g1_i1:1-360	136.6	116	https://www.orthodb.org/v10?query=90322at6656	tRNA (guanine(37)-N1)-methyltransferase
90580at6656	Fragmented	TRINITY_DN19483_c0_g1_i1:26-499	177.8	104	https://www.orthodb.org/v10?query=90580at6656	ras-related GTP-binding protein C
90600at6656	Missing
90822at6656	Missing
90928at6656	Missing
90931at6656	Complete	TRINITY_DN83342_c5_g1_i3:20-1276	572.3	336	https://www.orthodb.org/v10?query=90931at6656	elongation factor 1-gamma
91002at6656	Complete	TRINITY_DN82445_c0_g1_i1:55-951	489.1	258	https://www.orthodb.org/v10?query=91002at6656	60S ribosomal protein L5
91005at6656	Fragmented	TRINITY_DN174531_c0_g1_i1:182-388	67.1	64	https://www.orthodb.org/v10?query=91005at6656	Conserved oligomeric Golgi complex subunit 8
91022at6656	Fragmented	TRINITY_DN91856_c0_g1_i1:18-287	153.2	83	https://www.orthodb.org/v10?query=91022at6656	CDK-activating kinase assembly factor MAT1
91313at6656	Fragmented	TRINITY_DN79298_c0_g1_i1:1-531	122.6	124	https://www.orthodb.org/v10?query=91313at6656	ATP synthase mitochondrial F1 complex assembly factor 2
91418at6656	Missing
91468at6656	Missing
91933at6656	Missing
91946at6656	Missing
92167at6656	Complete	TRINITY_DN38035_c0_g1_i1:92-715	336.2	192	https://www.orthodb.org/v10?query=92167at6656	39S ribosomal protein L15, mitochondrial
92184at6656	Missing
92420at6656	Fragmented	TRINITY_DN81301_c0_g1_i2:0-857	181.6	228	https://www.orthodb.org/v10?query=92420at6656	Signal recognition particle subunit SRP72
92576at6656	Fragmented	TRINITY_DN81825_c0_g2_i1:49-630	229.8	163	https://www.orthodb.org/v10?query=92576at6656	Coiled-coil domain-containing protein 47
92777at6656	Missing
92854at6656	Missing
93061at6656	Missing
93085at6656	Duplicated	TRINITY_DN82209_c0_g1_i1:112-1416	549.8	321	https://www.orthodb.org/v10?query=93085at6656	eukaryotic translation initiation factor 2 subunit 1
93085at6656	Duplicated	TRINITY_DN82209_c0_g1_i2:112-1416	549.8	321	https://www.orthodb.org/v10?query=93085at6656	eukaryotic translation initiation factor 2 subunit 1
93085at6656	Duplicated	TRINITY_DN82209_c0_g1_i3:112-1416	549.8	321	https://www.orthodb.org/v10?query=93085at6656	eukaryotic translation initiation factor 2 subunit 1
93085at6656	Duplicated	TRINITY_DN82209_c0_g1_i7:112-1416	549.8	321	https://www.orthodb.org/v10?query=93085at6656	eukaryotic translation initiation factor 2 subunit 1
93152at6656	Missing
93168at6656	Missing
93408at6656	Complete	TRINITY_DN136125_c0_g1_i1:52-798	299.6	172	https://www.orthodb.org/v10?query=93408at6656	zinc finger protein 330 homolog
93432at6656	Missing
93483at6656	Missing
93507at6656	Missing
93535at6656	Missing
93797at6656	Missing
94054at6656	Missing
94238at6656	Missing
94263at6656	Missing
94304at6656	Missing
94473at6656	Fragmented	TRINITY_DN82163_c0_g1_i2:2-505	136.6	100	https://www.orthodb.org/v10?query=94473at6656	Ribosomal protein S5
94476at6656	Missing
94842at6656	Fragmented	TRINITY_DN159875_c0_g1_i1:1-393	198.2	102	https://www.orthodb.org/v10?query=94842at6656	DNA-directed RNA polymerase II subunit RPB3
94878at6656	Missing
95028at6656	Missing
95089at6656	Fragmented	TRINITY_DN143215_c0_g1_i1:37-484	131	97	https://www.orthodb.org/v10?query=95089at6656	dynactin subunit 2
95294at6656	Complete	TRINITY_DN81356_c0_g1_i4:2-673	280.9	181	https://www.orthodb.org/v10?query=95294at6656	protein SCO1 homolog, mitochondrial
95524at6656	Missing
96251at6656	Missing
96444at6656	Missing
96569at6656	Missing
96592at6656	Complete	TRINITY_DN82528_c0_g1_i2:0-950	419	257	https://www.orthodb.org/v10?query=96592at6656	Eukaryotic translation initiation factor 3 subunit I
96601at6656	Missing
96956at6656	Missing
96971at6656	Missing
97225at6656	Fragmented	TRINITY_DN12206_c0_g1_i1:256-459	91.9	67	https://www.orthodb.org/v10?query=97225at6656	nucleolar protein 9
97492at6656	Complete	TRINITY_DN79970_c0_g1_i1:51-815	371.8	200	https://www.orthodb.org/v10?query=97492at6656	Proteasome subunit alpha type
97749at6656	Missing
97763at6656	Missing
97865at6656	Fragmented	TRINITY_DN78433_c0_g1_i1:270-773	211.4	132	https://www.orthodb.org/v10?query=97865at6656	beta-lactamase-like protein 2 homolog
98066at6656	Fragmented	TRINITY_DN62798_c0_g1_i1:75-647	114.9	100	https://www.orthodb.org/v10?query=98066at6656	evolutionarily conserved signaling intermediate in Toll pathway, mitochondrial
98251at6656	Missing
98544at6656	Missing
98620at6656	Missing
98725at6656	Missing
98755at6656	Missing
98821at6656	Missing
98845at6656	Complete	TRINITY_DN78059_c0_g1_i2:31-1660	312.1	176	https://www.orthodb.org/v10?query=98845at6656	Proteasome subunit alpha type
98927at6656	Complete	TRINITY_DN78169_c0_g1_i2:1-864	308.7	212	https://www.orthodb.org/v10?query=98927at6656	tRNA methyltransferase 10 homolog A
98948at6656	Missing
99204at6656	Complete	TRINITY_DN95828_c0_g1_i1:0-686	228.9	182	https://www.orthodb.org/v10?query=99204at6656	39S ribosomal protein L9, mitochondrial
99270at6656	Missing
99307at6656	Missing
99377at6656	Complete	TRINITY_DN79410_c0_g1_i1:1-738	308.2	179	https://www.orthodb.org/v10?query=99377at6656	28S ribosomal protein S2, mitochondrial
99519at6656	Duplicated	TRINITY_DN83093_c0_g1_i2:87-1361	560.2	308	https://www.orthodb.org/v10?query=99519at6656	60S ribosomal protein L4
99519at6656	Duplicated	TRINITY_DN83093_c0_g1_i1:110-1387	560.2	308	https://www.orthodb.org/v10?query=99519at6656	60S ribosomal protein L4
99625at6656	Fragmented	TRINITY_DN158024_c0_g1_i1:1-222	136.6	73	https://www.orthodb.org/v10?query=99625at6656	KRR1 small subunit processome component
99998at6656	Missing
100070at6656	Missing
100136at6656	Missing
100216at6656	Missing
100227at6656	Missing
100296at6656	Complete	TRINITY_DN81855_c0_g1_i2:44-889	342.2	222	https://www.orthodb.org/v10?query=100296at6656	Ubiquitin thioesterase
100612at6656	Fragmented	TRINITY_DN83039_c6_g1_i1:13-174	76.3	48	https://www.orthodb.org/v10?query=100612at6656	UPF0568 protein C14orf166 homolog
100664at6656	Missing
100673at6656	Missing
100760at6656	Fragmented	TRINITY_DN78831_c0_g1_i1:526-864	66.2	71	https://www.orthodb.org/v10?query=100760at6656	Cytochrome b5-like heme/steroid binding domain
101349at6656	Missing
101359at6656	Missing
101491at6656	Missing
101531at6656	Fragmented	TRINITY_DN93726_c0_g1_i1:42-224	50.8	39	https://www.orthodb.org/v10?query=101531at6656	vacuolar fusion protein CCZ1 homolog
101621at6656	Missing
101727at6656	Missing
101761at6656	Missing
101767at6656	Fragmented	TRINITY_DN137141_c0_g1_i1:109-444	160.2	99	https://www.orthodb.org/v10?query=101767at6656	Down syndrome critical region protein 3 homolog
101829at6656	Missing
101886at6656	Complete	TRINITY_DN150735_c0_g1_i1:26-796	424.2	227	https://www.orthodb.org/v10?query=101886at6656	Ribosomal protein L2
102321at6656	Missing
102714at6656	Fragmented	TRINITY_DN170805_c0_g1_i1:41-445	141.9	111	https://www.orthodb.org/v10?query=102714at6656	Asparagine synthetase domain-containing protein 1
102770at6656	Fragmented	TRINITY_DN63304_c0_g1_i1:2-280	181.8	87	https://www.orthodb.org/v10?query=102770at6656	F-actin-capping protein subunit beta
103125at6656	Missing
103207at6656	Fragmented	TRINITY_DN78744_c0_g1_i1:644-1105	138.7	101	https://www.orthodb.org/v10?query=103207at6656	pre-mRNA-splicing factor ISY1 homolog
103479at6656	Missing
103590at6656	Missing
103747at6656	Missing
103749at6656	Missing
103752at6656	Fragmented	TRINITY_DN45994_c0_g1_i2:26-421	157.2	95	https://www.orthodb.org/v10?query=103752at6656	COP9 signalosome complex subunit 3
103908at6656	Fragmented	TRINITY_DN133204_c0_g1_i1:0-443	158.1	110	https://www.orthodb.org/v10?query=103908at6656	Eukaryotic translation initiation factor 3 subunit M
103914at6656	Missing
104063at6656	Fragmented	TRINITY_DN78295_c0_g1_i1:145-453	56.3	48	https://www.orthodb.org/v10?query=104063at6656	39S ribosomal protein L39, mitochondrial
104122at6656	Fragmented	TRINITY_DN72043_c0_g1_i2:0-287	76.5	66	https://www.orthodb.org/v10?query=104122at6656	Mediator of RNA polymerase II transcription subunit 20
104198at6656	Complete	TRINITY_DN46066_c0_g1_i1:1-703	190	98	https://www.orthodb.org/v10?query=104198at6656	nuclear migration protein nudC
104410at6656	Complete	TRINITY_DN82521_c3_g1_i1:112-942	361.8	241	https://www.orthodb.org/v10?query=104410at6656	Eukaryotic translation initiation factor 3 subunit F
104588at6656	Fragmented	TRINITY_DN78749_c0_g1_i1:6-473	63.9	59	https://www.orthodb.org/v10?query=104588at6656	protein RTF2 homolog
104595at6656	Missing
104604at6656	Fragmented	TRINITY_DN173124_c0_g1_i1:1-255	76.2	54	https://www.orthodb.org/v10?query=104604at6656	activator of 90 kDa heat shock protein ATPase homolog 1
104769at6656	Missing
104898at6656	Complete	TRINITY_DN58330_c0_g1_i1:20-826	161.1	168	https://www.orthodb.org/v10?query=104898at6656	dnaJ homolog subfamily C member 17
105000at6656	Complete	TRINITY_DN131519_c0_g1_i1:1-384	129.5	107	https://www.orthodb.org/v10?query=105000at6656	ubiquinol-cytochrome-c reductase complex assembly factor 1
105099at6656	Missing
105170at6656	Missing
105364at6656	Fragmented	TRINITY_DN101588_c0_g1_i1:94-510	134.9	81	https://www.orthodb.org/v10?query=105364at6656	transcription initiation factor TFIID subunit 8
105457at6656	Fragmented	TRINITY_DN80587_c0_g1_i2:672-884	136	65	https://www.orthodb.org/v10?query=105457at6656	something about silencing protein 10
105771at6656	Missing
105887at6656	Missing
106116at6656	Fragmented	TRINITY_DN73849_c0_g1_i1:687-1169	246.4	139	https://www.orthodb.org/v10?query=106116at6656	Mitochondrial import inner membrane translocase subunit TIM44
106126at6656	Fragmented	TRINITY_DN16798_c0_g1_i1:16-444	143	114	https://www.orthodb.org/v10?query=106126at6656	GDP-fucose protein O-fucosyltransferase 1
106466at6656	Missing
106470at6656	Missing
106634at6656	Missing
106639at6656	Complete	TRINITY_DN82436_c0_g1_i1:63-734	283.8	169	https://www.orthodb.org/v10?query=106639at6656	Proteasome subunit beta type
106788at6656	Fragmented	TRINITY_DN80052_c0_g2_i1:148-465	133.8	93	https://www.orthodb.org/v10?query=106788at6656	mitochondrial inner membrane protein OXA1L
106988at6656	Fragmented	TRINITY_DN84481_c0_g1_i1:5-535	225.8	159	https://www.orthodb.org/v10?query=106988at6656	vacuolar protein-sorting-associated protein 36
107030at6656	Fragmented	TRINITY_DN87174_c0_g1_i1:113-445	91.9	81	https://www.orthodb.org/v10?query=107030at6656	trafficking protein particle complex subunit 12
107139at6656	Complete	TRINITY_DN73503_c0_g1_i1:128-871	226	168	https://www.orthodb.org/v10?query=107139at6656	ribosome production factor 2 homolog
107226at6656	Missing
107353at6656	Missing
107427at6656	Missing
107453at6656	Missing
107615at6656	Fragmented	TRINITY_DN112555_c0_g1_i1:0-377	78.6	70	https://www.orthodb.org/v10?query=107615at6656	Mediator of RNA polymerase II transcription subunit 8
107802at6656	Complete	TRINITY_DN73788_c0_g1_i2:415-1215	270.3	204	https://www.orthodb.org/v10?query=107802at6656	serine-threonine kinase receptor-associated protein
107806at6656	Fragmented	TRINITY_DN47153_c0_g1_i1:1-702	123.1	172	https://www.orthodb.org/v10?query=107806at6656	ESF1 homolog
107844at6656	Missing
108162at6656	Complete	TRINITY_DN83013_c9_g2_i2:94-735	271.4	175	https://www.orthodb.org/v10?query=108162at6656	Eukaryotic translation initiation factor 3 subunit K
108207at6656	Fragmented	TRINITY_DN36255_c0_g1_i1:214-531	160	87	https://www.orthodb.org/v10?query=108207at6656	ER membrane protein complex subunit 3
108240at6656	Missing
108693at6656	Fragmented	TRINITY_DN97393_c0_g1_i1:86-432	113.6	74	https://www.orthodb.org/v10?query=108693at6656	ankyrin repeat and MYND domain-containing protein 2
108702at6656	Missing
108705at6656	Missing
108808at6656	Fragmented	TRINITY_DN81125_c0_g1_i2:79-552	59.7	129	https://www.orthodb.org/v10?query=108808at6656	beta-1,4-galactosyltransferase 7
109131at6656	Fragmented	TRINITY_DN135348_c0_g1_i1:131-448	65	73	https://www.orthodb.org/v10?query=109131at6656	diphthine methyl ester synthase
109174at6656	Fragmented	TRINITY_DN77704_c0_g1_i1:29-556	56.5	53	https://www.orthodb.org/v10?query=109174at6656	WD repeat-containing protein 74
109325at6656	Complete	TRINITY_DN73536_c0_g1_i2:269-1150	365	232	https://www.orthodb.org/v10?query=109325at6656	electron transfer flavoprotein subunit alpha, mitochondrial
109444at6656	Missing
109484at6656	Complete	TRINITY_DN81322_c0_g1_i1:177-887	322	189	https://www.orthodb.org/v10?query=109484at6656	ribosome biogenesis protein NSA2 homolog
109562at6656	Fragmented	TRINITY_DN117992_c0_g1_i1:125-394	199.9	87	https://www.orthodb.org/v10?query=109562at6656	DNA/RNA-binding protein KIN17
109664at6656	Fragmented	TRINITY_DN83588_c0_g1_i1:63-239	63.4	57	https://www.orthodb.org/v10?query=109664at6656	POU domain protein
109724at6656	Missing
109793at6656	Missing
109919at6656	Missing
109923at6656	Complete	TRINITY_DN79095_c0_g1_i1:2-853	358.3	249	https://www.orthodb.org/v10?query=109923at6656	39S ribosomal protein L38, mitochondrial
110129at6656	Complete	TRINITY_DN79737_c0_g1_i1:44-496	203.4	133	https://www.orthodb.org/v10?query=110129at6656	28S ribosomal protein S7, mitochondrial
110504at6656	Fragmented	TRINITY_DN126728_c0_g1_i1:2-319	196.7	103	https://www.orthodb.org/v10?query=110504at6656	Vacuolar-sorting protein SNF8
110787at6656	Missing
110982at6656	Missing
111082at6656	Missing
111153at6656	Missing
111236at6656	Complete	TRINITY_DN82946_c6_g1_i1:70-1035	294.4	180	https://www.orthodb.org/v10?query=111236at6656	SPARC
111239at6656	Missing
111545at6656	Missing
111851at6656	Fragmented	TRINITY_DN82444_c13_g1_i1:156-527	236.4	118	https://www.orthodb.org/v10?query=111851at6656	PWI domain
112281at6656	Complete	TRINITY_DN81979_c0_g1_i1:107-760	106.5	159	https://www.orthodb.org/v10?query=112281at6656	Chitin binding domain
112328at6656	Fragmented	TRINITY_DN82823_c3_g2_i1:2-439	57.2	53	https://www.orthodb.org/v10?query=112328at6656	Mediator of RNA polymerase II transcription subunit 6
112360at6656	Missing
112556at6656	Missing
112634at6656	Fragmented	TRINITY_DN80548_c0_g1_i3:0-389	211.6	107	https://www.orthodb.org/v10?query=112634at6656	RNA polymerase, Rpb5, N-terminal
112645at6656	Missing
112759at6656	Missing
113015at6656	Missing
113300at6656	Fragmented	TRINITY_DN39681_c0_g1_i1:0-179	90.3	55	https://www.orthodb.org/v10?query=113300at6656	probable dolichol-phosphate mannosyltransferase
113432at6656	Fragmented	TRINITY_DN77753_c0_g1_i1:602-1048	219.9	137	https://www.orthodb.org/v10?query=113432at6656	U3 small nucleolar RNA-associated protein 14 homolog A
113604at6656	Complete	TRINITY_DN42573_c0_g1_i1:51-776	264.7	181	https://www.orthodb.org/v10?query=113604at6656	Ribosome assembly factor mrt4
113622at6656	Complete	TRINITY_DN81396_c0_g1_i3:0-548	236.5	136	https://www.orthodb.org/v10?query=113622at6656	ribosomal RNA small subunit methyltransferase NEP1
113641at6656	Missing
113668at6656	Missing
113713at6656	Fragmented	TRINITY_DN11746_c0_g1_i1:58-477	141.3	113	https://www.orthodb.org/v10?query=113713at6656	28S ribosomal protein S29, mitochondrial
113817at6656	Fragmented	TRINITY_DN73306_c0_g1_i1:2-415	213.2	124	https://www.orthodb.org/v10?query=113817at6656	tetratricopeptide repeat protein 1
113818at6656	Complete	TRINITY_DN69384_c0_g1_i1:0-440	235.2	134	https://www.orthodb.org/v10?query=113818at6656	Mitochondrial inner membrane protease ATP23
113865at6656	Fragmented	TRINITY_DN102865_c0_g1_i1:1-183	87	54	https://www.orthodb.org/v10?query=113865at6656	cleavage and polyadenylation specificity factor subunit 4
113960at6656	Missing
114019at6656	Complete	TRINITY_DN72933_c0_g2_i1:85-657	139	132	https://www.orthodb.org/v10?query=114019at6656	NADH dehydrogenase (ubiquinone) complex I, assembly factor 6
114360at6656	Missing
114463at6656	Fragmented	TRINITY_DN173881_c0_g1_i1:108-278	82.2	49	https://www.orthodb.org/v10?query=114463at6656	protein YIPF6
114609at6656	Missing
114738at6656	Missing
114765at6656	Missing
115001at6656	Missing
115208at6656	Missing
115229at6656	Complete	TRINITY_DN72816_c0_g1_i1:126-731	155.6	130	https://www.orthodb.org/v10?query=115229at6656	RWD domain-containing protein 1
115252at6656	Missing
115256at6656	Missing
115462at6656	Missing
115537at6656	Fragmented	TRINITY_DN77585_c0_g1_i1:2-949	321.9	193	https://www.orthodb.org/v10?query=115537at6656	splicing factor 45
115841at6656	Missing
115917at6656	Missing
115959at6656	Missing
115986at6656	Complete	TRINITY_DN63283_c0_g1_i1:23-685	205.1	178	https://www.orthodb.org/v10?query=115986at6656	exosome complex component RRP46
116117at6656	Complete	TRINITY_DN80843_c0_g1_i1:402-953	328	166	https://www.orthodb.org/v10?query=116117at6656	Peptidyl-prolyl cis-trans isomerase
116401at6656	Fragmented	TRINITY_DN116276_c0_g1_i1:0-395	63.6	93	https://www.orthodb.org/v10?query=116401at6656	translocating chain-associated membrane protein 1
116608at6656	Complete	TRINITY_DN45502_c0_g2_i1:0-1154	437	291	https://www.orthodb.org/v10?query=116608at6656	NADH dehydrogenase
116688at6656	Missing
116804at6656	Missing
116982at6656	Missing
117173at6656	Missing
117335at6656	Fragmented	TRINITY_DN70503_c0_g1_i2:5-211	115.5	63	https://www.orthodb.org/v10?query=117335at6656	transcriptional activator protein Pur-beta isoform X1
117399at6656	Missing
117413at6656	Missing
117586at6656	Missing
117742at6656	Missing
117811at6656	Fragmented	TRINITY_DN81073_c0_g1_i1:130-378	45.3	57	https://www.orthodb.org/v10?query=117811at6656	COP9 signalosome complex subunit 8
117843at6656	Missing
117947at6656	Fragmented	TRINITY_DN180378_c0_g1_i1:30-254	151.3	71	https://www.orthodb.org/v10?query=117947at6656	nuclear inhibitor of protein phosphatase 1
118014at6656	Missing
118037at6656	Missing
118496at6656	Missing
118527at6656	Complete	TRINITY_DN82020_c0_g1_i1:74-652	307.6	175	https://www.orthodb.org/v10?query=118527at6656	Proteasome subunit beta type
118761at6656	Missing
118780at6656	Fragmented	TRINITY_DN68455_c0_g1_i1:2-481	180.8	121	https://www.orthodb.org/v10?query=118780at6656	Probable ribosome biogenesis protein
118807at6656	Missing
118831at6656	Missing
118904at6656	Fragmented	TRINITY_DN63762_c0_g1_i1:100-471	187.7	109	https://www.orthodb.org/v10?query=118904at6656	trafficking protein particle complex subunit 4
119012at6656	Missing
119144at6656	Missing
119188at6656	Fragmented	TRINITY_DN78682_c0_g1_i1:4-429	23.2	51	https://www.orthodb.org/v10?query=119188at6656	39S ribosomal protein L37, mitochondrial
119194at6656	Missing
119438at6656	Missing
119541at6656	Missing
119951at6656	Missing
120047at6656	Missing
120383at6656	Complete	TRINITY_DN3671_c0_g1_i1:136-657	227.4	143	https://www.orthodb.org/v10?query=120383at6656	39S ribosomal protein L32, mitochondrial
120445at6656	Missing
120875at6656	Missing
120907at6656	Fragmented	TRINITY_DN172986_c0_g1_i1:463-618	101	50	https://www.orthodb.org/v10?query=120907at6656	ER membrane protein complex subunit 10
120958at6656	Missing
121002at6656	Fragmented	TRINITY_DN152519_c0_g1_i1:2-445	114.6	114	https://www.orthodb.org/v10?query=121002at6656	cysteine and histidine-rich domain-containing protein
121220at6656	Missing
121530at6656	Missing
121558at6656	Complete	TRINITY_DN79959_c0_g1_i1:118-648	195.6	126	https://www.orthodb.org/v10?query=121558at6656	39S ribosomal protein L21, mitochondrial
121847at6656	Fragmented	TRINITY_DN155603_c0_g1_i1:45-212	71.8	51	https://www.orthodb.org/v10?query=121847at6656	Survival of motor neuron-related-splicing factor 30
121894at6656	Fragmented	TRINITY_DN50055_c0_g1_i1:4-276	99	84	https://www.orthodb.org/v10?query=121894at6656	LETM1 domain-containing protein 1
122526at6656	Complete	TRINITY_DN151710_c0_g1_i1:76-801	263.4	230	https://www.orthodb.org/v10?query=122526at6656	Serine proteases, trypsin domain
122665at6656	Fragmented	TRINITY_DN171402_c0_g1_i1:0-239	149.6	76	https://www.orthodb.org/v10?query=122665at6656	26S proteasome non-ATPase regulatory subunit 4
122816at6656	Missing
123035at6656	Fragmented	TRINITY_DN135137_c0_g1_i1:0-296	114.3	78	https://www.orthodb.org/v10?query=123035at6656	Mediator of RNA polymerase II transcription subunit 18
123320at6656	Missing
123409at6656	Fragmented	TRINITY_DN155771_c0_g1_i1:2-256	125.3	75	https://www.orthodb.org/v10?query=123409at6656	GOLD domain
123631at6656	Missing
123672at6656	Fragmented	TRINITY_DN18324_c0_g1_i1:2-223	70.8	65	https://www.orthodb.org/v10?query=123672at6656	Neuronal membrane glycoprotein M6-b
123790at6656	Missing
123793at6656	Complete	TRINITY_DN78315_c0_g1_i1:88-732	200.7	164	https://www.orthodb.org/v10?query=123793at6656	probable 28S ribosomal protein S26, mitochondrial
123853at6656	Missing
124174at6656	Fragmented	TRINITY_DN2164_c0_g1_i1:88-216	71	42	https://www.orthodb.org/v10?query=124174at6656	Golgi apparatus membrane protein TVP23 homolog
124282at6656	Missing
124400at6656	Complete	TRINITY_DN10063_c0_g1_i1:49-441	179.3	89	https://www.orthodb.org/v10?query=124400at6656	Ubiquitin-conjugating enzyme E2 J2
124452at6656	Fragmented	TRINITY_DN176158_c0_g1_i1:155-340	38.9	37	https://www.orthodb.org/v10?query=124452at6656	post-GPI attachment to proteins factor 3
124628at6656	Missing
124707at6656	Missing
124720at6656	Missing
124730at6656	Fragmented	TRINITY_DN156974_c0_g1_i1:2-310	117.1	87	https://www.orthodb.org/v10?query=124730at6656	Prefoldin subunit 3
124981at6656	Fragmented	TRINITY_DN82345_c12_g1_i1:98-487	81.9	103	https://www.orthodb.org/v10?query=124981at6656	protein KTI12 homolog
125100at6656	Missing
125127at6656	Missing
125210at6656	Complete	TRINITY_DN77598_c0_g1_i1:111-617	245	135	https://www.orthodb.org/v10?query=125210at6656	Ubiquitin-fold modifier-conjugating enzyme 1
125234at6656	Fragmented	TRINITY_DN73526_c0_g1_i1:113-487	193.9	100	https://www.orthodb.org/v10?query=125234at6656	Trafficking protein particle complex subunit 5
125238at6656	Missing
125414at6656	Complete	TRINITY_DN153510_c0_g1_i1:447-1055	301.9	160	https://www.orthodb.org/v10?query=125414at6656	rRNA-processing protein FCF1 homolog
125446at6656	Complete	TRINITY_DN56575_c0_g1_i2:148-795	341	185	https://www.orthodb.org/v10?query=125446at6656	transmembrane emp24 domain-containing protein eca
125452at6656	Missing
125716at6656	Fragmented	TRINITY_DN77781_c0_g1_i1:60-377	102.6	91	https://www.orthodb.org/v10?query=125716at6656	THO complex subunit 6 homolog
126074at6656	Fragmented	TRINITY_DN76929_c0_g1_i1:40-606	200	150	https://www.orthodb.org/v10?query=126074at6656	WD repeat-containing protein 55 homolog
126225at6656	Duplicated	TRINITY_DN2357_c0_g1_i1:19-790	147.4	88	https://www.orthodb.org/v10?query=126225at6656	chromatin modification-related protein MEAF6
126225at6656	Duplicated	TRINITY_DN2357_c0_g1_i2:19-702	147.4	88	https://www.orthodb.org/v10?query=126225at6656	chromatin modification-related protein MEAF6
126442at6656	Fragmented	TRINITY_DN13845_c0_g1_i1:139-585	159.5	130	https://www.orthodb.org/v10?query=126442at6656	JNK1/MAPK8-associated membrane protein
126483at6656	Missing
126733at6656	Fragmented	TRINITY_DN154065_c0_g1_i1:2-277	66.8	50	https://www.orthodb.org/v10?query=126733at6656	PITH domain
127349at6656	Missing
127511at6656	Fragmented	TRINITY_DN123902_c0_g1_i1:2-214	147.5	70	https://www.orthodb.org/v10?query=127511at6656	actin-related protein 2/3 complex subunit 4
127602at6656	Missing
127649at6656	Missing
127661at6656	Complete	TRINITY_DN72175_c0_g1_i1:124-732	135.9	133	https://www.orthodb.org/v10?query=127661at6656	39S ribosomal protein L44, mitochondrial
127775at6656	Duplicated	TRINITY_DN78220_c0_g1_i1:46-606	211.4	151	https://www.orthodb.org/v10?query=127775at6656	39S ribosomal protein L43, mitochondrial
127775at6656	Duplicated	TRINITY_DN78220_c0_g1_i2:46-606	211.4	151	https://www.orthodb.org/v10?query=127775at6656	39S ribosomal protein L43, mitochondrial
127998at6656	Complete	TRINITY_DN82518_c5_g1_i2:136-939	330.3	205	https://www.orthodb.org/v10?query=127998at6656	60S ribosomal protein L7a
128030at6656	Missing
128188at6656	Missing
128216at6656	Missing
128331at6656	Missing
128464at6656	Missing
128916at6656	Missing
129077at6656	Complete	TRINITY_DN81758_c0_g1_i1:83-628	302.5	163	https://www.orthodb.org/v10?query=129077at6656	malignant T-cell-amplified sequence 1 homolog
129131at6656	Missing
129200at6656	Complete	TRINITY_DN151604_c0_g1_i1:82-492	124.9	85	https://www.orthodb.org/v10?query=129200at6656	probable glucosamine 6-phosphate N-acetyltransferase
129593at6656	Complete	TRINITY_DN81517_c0_g1_i2:137-676	306	151	https://www.orthodb.org/v10?query=129593at6656	Calcium load-activated calcium channel
129618at6656	Complete	TRINITY_DN98133_c0_g1_i1:0-470	208.6	137	https://www.orthodb.org/v10?query=129618at6656	protein sarah
129675at6656	Fragmented	TRINITY_DN79236_c0_g2_i1:0-443	154.3	99	https://www.orthodb.org/v10?query=129675at6656	TIP41-like protein
129886at6656	Complete	TRINITY_DN95238_c0_g1_i1:0-425	172.6	103	https://www.orthodb.org/v10?query=129886at6656	Histone deacetylase complex subunit SAP18
129902at6656	Complete	TRINITY_DN82341_c15_g1_i1:69-527	149	109	https://www.orthodb.org/v10?query=129902at6656	28S ribosomal protein S17, mitochondrial
129989at6656	Duplicated	TRINITY_DN81941_c0_g1_i2:71-628	152.2	133	https://www.orthodb.org/v10?query=129989at6656	growth arrest and DNA damage-inducible proteins-interacting protein 1
129989at6656	Duplicated	TRINITY_DN81941_c0_g1_i3:71-628	152.2	133	https://www.orthodb.org/v10?query=129989at6656	growth arrest and DNA damage-inducible proteins-interacting protein 1
130105at6656	Missing
130126at6656	Fragmented	TRINITY_DN152050_c0_g1_i1:78-312	124.5	65	https://www.orthodb.org/v10?query=130126at6656	protein CWC15 homolog
130176at6656	Complete	TRINITY_DN80550_c0_g1_i1:1-642	226.7	180	https://www.orthodb.org/v10?query=130176at6656	uncharacterized protein C9orf78
130363at6656	Complete	TRINITY_DN83265_c3_g7_i1:0-485	168.4	130	https://www.orthodb.org/v10?query=130363at6656	39S ribosomal protein L19, mitochondrial
130514at6656	Duplicated	TRINITY_DN79546_c0_g1_i2:33-608	209.7	130	https://www.orthodb.org/v10?query=130514at6656	UPF0428 protein CXorf56 homolog
130514at6656	Duplicated	TRINITY_DN79546_c0_g1_i1:33-554	180.8	113	https://www.orthodb.org/v10?query=130514at6656	UPF0428 protein CXorf56 homolog
130563at6656	Missing
130663at6656	Complete	TRINITY_DN81029_c0_g1_i1:6-617	294.9	177	https://www.orthodb.org/v10?query=130663at6656	60S ribosomal protein L13a
130825at6656	Fragmented	TRINITY_DN136712_c0_g1_i1:52-204	52	44	https://www.orthodb.org/v10?query=130825at6656	vesicle transport protein SEC20
130923at6656	Missing
131276at6656	Missing
131307at6656	Missing
131495at6656	Missing
131516at6656	Fragmented	TRINITY_DN135066_c0_g1_i1:25-210	74.4	60	https://www.orthodb.org/v10?query=131516at6656	Mediator of RNA polymerase II transcription subunit 4
131588at6656	Missing
131642at6656	Complete	TRINITY_DN75439_c0_g1_i1:67-678	169.2	136	https://www.orthodb.org/v10?query=131642at6656	39S ribosomal protein L40, mitochondrial
131668at6656	Fragmented	TRINITY_DN134468_c0_g1_i1:123-335	102.1	64	https://www.orthodb.org/v10?query=131668at6656	protein canopy 4
131720at6656	Missing
131751at6656	Fragmented	TRINITY_DN180300_c0_g1_i1:47-229	85.3	46	https://www.orthodb.org/v10?query=131751at6656	sorting nexin-12
131921at6656	Missing
132329at6656	Complete	TRINITY_DN77143_c0_g1_i1:486-977	268.9	136	https://www.orthodb.org/v10?query=132329at6656	Signal peptidase complex catalytic subunit SEC11
132340at6656	Complete	TRINITY_DN81324_c0_g1_i1:4-552	283.9	168	https://www.orthodb.org/v10?query=132340at6656	60S ribosomal protein L18
132441at6656	Missing
132495at6656	Missing
132760at6656	Missing
132854at6656	Missing
132857at6656	Missing
133015at6656	Missing
133329at6656	Duplicated	TRINITY_DN82989_c2_g1_i1:345-821	122.1	91	https://www.orthodb.org/v10?query=133329at6656	protein archease-like
133329at6656	Duplicated	TRINITY_DN82989_c2_g1_i4:177-653	122.1	91	https://www.orthodb.org/v10?query=133329at6656	protein archease-like
133362at6656	Fragmented	TRINITY_DN145663_c0_g1_i1:11-151	71.9	45	https://www.orthodb.org/v10?query=133362at6656	probable N-acetyltransferase san
133422at6656	Fragmented	TRINITY_DN81423_c0_g1_i1:0-413	34.8	45	https://www.orthodb.org/v10?query=133422at6656	protein BCCIP homolog
133603at6656	Complete	TRINITY_DN69634_c0_g1_i1:2-433	79.8	88	https://www.orthodb.org/v10?query=133603at6656	probable cardiolipin synthase (CMP-forming)
133735at6656	Fragmented	TRINITY_DN80780_c0_g1_i3:1-375	103.1	80	https://www.orthodb.org/v10?query=133735at6656	DNA-directed RNA polymerase III subunit RPC8
133949at6656	Missing
134073at6656	Fragmented	TRINITY_DN166125_c0_g1_i1:2-349	104.5	89	https://www.orthodb.org/v10?query=134073at6656	methyltransferase-like protein 4
134209at6656	Duplicated	TRINITY_DN77088_c0_g1_i1:418-984	129.9	142	https://www.orthodb.org/v10?query=134209at6656	CD2 antigen cytoplasmic tail-binding protein 2 homolog
134209at6656	Duplicated	TRINITY_DN77088_c0_g1_i2:497-1063	129.9	142	https://www.orthodb.org/v10?query=134209at6656	CD2 antigen cytoplasmic tail-binding protein 2 homolog
134216at6656	Missing
134673at6656	Complete	TRINITY_DN132329_c0_g1_i1:26-655	280.2	174	https://www.orthodb.org/v10?query=134673at6656	complex I intermediate-associated protein 30, mitochondrial
134708at6656	Missing
134776at6656	Fragmented	TRINITY_DN151044_c0_g1_i1:3-191	84.4	55	https://www.orthodb.org/v10?query=134776at6656	J domain-containing protein
134835at6656	Missing
134853at6656	Fragmented	TRINITY_DN124415_c0_g1_i1:0-290	150.1	90	https://www.orthodb.org/v10?query=134853at6656	COP9 signalosome complex subunit 7a
134865at6656	Fragmented	TRINITY_DN76463_c0_g1_i1:1-399	100.8	93	https://www.orthodb.org/v10?query=134865at6656	phosducin-like protein
134885at6656	Missing
135065at6656	Complete	TRINITY_DN182995_c0_g1_i1:59-508	150.7	100	https://www.orthodb.org/v10?query=135065at6656	DNA-directed RNA polymerases I, II, and III subunit RPABC3
135075at6656	Complete	TRINITY_DN81577_c0_g1_i1:61-513	201.9	121	https://www.orthodb.org/v10?query=135075at6656	40S ribosomal protein S13
135107at6656	Duplicated	TRINITY_DN82183_c0_g1_i2:18-566	272.5	154	https://www.orthodb.org/v10?query=135107at6656	coatomer subunit zeta-1
135107at6656	Duplicated	TRINITY_DN82183_c0_g1_i4:18-566	272.5	154	https://www.orthodb.org/v10?query=135107at6656	coatomer subunit zeta-1
135107at6656	Duplicated	TRINITY_DN82183_c0_g1_i3:18-533	248	142	https://www.orthodb.org/v10?query=135107at6656	coatomer subunit zeta-1
135123at6656	Fragmented	TRINITY_DN93723_c0_g1_i1:81-323	99.1	71	https://www.orthodb.org/v10?query=135123at6656	DNA replication complex GINS protein PSF1-like
135203at6656	Missing
135204at6656	Complete	TRINITY_DN78327_c0_g1_i1:1-453	146.6	140	https://www.orthodb.org/v10?query=135204at6656	protein FRG1 homolog
135215at6656	Fragmented	TRINITY_DN109724_c0_g1_i1:60-200	49.3	45	https://www.orthodb.org/v10?query=135215at6656	leukocyte receptor cluster member 1 homolog
135357at6656	Missing
135373at6656	Duplicated	TRINITY_DN82101_c0_g1_i1:16-678	218.4	178	https://www.orthodb.org/v10?query=135373at6656	probable 39S ribosomal protein L24, mitochondrial
135373at6656	Duplicated	TRINITY_DN82101_c0_g1_i2:16-678	218.4	178	https://www.orthodb.org/v10?query=135373at6656	probable 39S ribosomal protein L24, mitochondrial
135391at6656	Fragmented	TRINITY_DN5933_c0_g1_i1:431-670	104.2	69	https://www.orthodb.org/v10?query=135391at6656	myotrophin
135526at6656	Fragmented	TRINITY_DN111392_c0_g1_i1:1-442	123	106	https://www.orthodb.org/v10?query=135526at6656	transcription termination factor 3, mitochondrial
135676at6656	Complete	TRINITY_DN81007_c0_g1_i1:98-541	129.7	86	https://www.orthodb.org/v10?query=135676at6656	Thioredoxin
135690at6656	Fragmented	TRINITY_DN141912_c0_g1_i1:640-861	81.1	56	https://www.orthodb.org/v10?query=135690at6656	transmembrane protein 50A
135702at6656	Complete	TRINITY_DN81469_c0_g1_i1:68-583	182.4	114	https://www.orthodb.org/v10?query=135702at6656	28S ribosomal protein S24, mitochondrial
135764at6656	Missing
135828at6656	Fragmented	TRINITY_DN33300_c0_g1_i1:2-286	114.9	80	https://www.orthodb.org/v10?query=135828at6656	ubiquitin-conjugating enzyme E2 variant 2
135834at6656	Fragmented	TRINITY_DN112906_c0_g1_i1:123-461	164.5	91	https://www.orthodb.org/v10?query=135834at6656	protein BUD31 homolog
135859at6656	Missing
135975at6656	Missing
135994at6656	Missing
136055at6656	Fragmented	TRINITY_DN81390_c0_g1_i2:510-833	134.9	86	https://www.orthodb.org/v10?query=136055at6656	Translocon-associated protein subunit beta
136095at6656	Fragmented	TRINITY_DN80499_c0_g1_i1:0-677	133.6	222	https://www.orthodb.org/v10?query=136095at6656	28S ribosomal protein S27, mitochondrial
136119at6656	Missing
136224at6656	Fragmented	TRINITY_DN114130_c0_g1_i1:27-242	107.2	68	https://www.orthodb.org/v10?query=136224at6656	DNA replication complex GINS protein PSF2
136365at6656	Duplicated	TRINITY_DN81749_c0_g1_i3:389-760	140.2	100	https://www.orthodb.org/v10?query=136365at6656	39S ribosomal protein L27, mitochondrial
136365at6656	Duplicated	TRINITY_DN81749_c0_g1_i2:76-492	139.6	100	https://www.orthodb.org/v10?query=136365at6656	39S ribosomal protein L27, mitochondrial
136559at6656	Missing
136888at6656	Complete	TRINITY_DN81341_c0_g1_i1:1-840	101.2	88	https://www.orthodb.org/v10?query=136888at6656	tRNA-splicing endonuclease subunit Sen2
137050at6656	Complete	TRINITY_DN82727_c14_g4_i1:72-488	195.3	102	https://www.orthodb.org/v10?query=137050at6656	40S ribosomal protein S12
137197at6656	Missing
137202at6656	Missing
137334at6656	Complete	TRINITY_DN80911_c0_g1_i1:123-512	119.8	90	https://www.orthodb.org/v10?query=137334at6656	28S ribosomal protein S14, mitochondrial
137338at6656	Fragmented	TRINITY_DN183567_c0_g1_i1:29-208	34.5	30	https://www.orthodb.org/v10?query=137338at6656	mimitin, mitochondrial
137422at6656	Complete	TRINITY_DN83788_c0_g1_i1:40-438	197.3	115	https://www.orthodb.org/v10?query=137422at6656	TM2 domain-containing protein almondex
137609at6656	Missing
137688at6656	Complete	TRINITY_DN76472_c0_g1_i4:2-736	254.9	198	https://www.orthodb.org/v10?query=137688at6656	39S ribosomal protein L1, mitochondrial
137709at6656	Fragmented	TRINITY_DN134368_c0_g1_i1:2-334	170.9	88	https://www.orthodb.org/v10?query=137709at6656	Nuclear factor interleukin-3-regulated protein
137711at6656	Duplicated	TRINITY_DN80334_c0_g1_i1:45-599	214.4	115	https://www.orthodb.org/v10?query=137711at6656	RNA-binding motif protein, X-linked 2
137711at6656	Duplicated	TRINITY_DN80334_c0_g1_i2:45-599	214.4	115	https://www.orthodb.org/v10?query=137711at6656	RNA-binding motif protein, X-linked 2
138243at6656	Missing
138271at6656	Complete	TRINITY_DN71267_c0_g1_i1:57-752	326.5	186	https://www.orthodb.org/v10?query=138271at6656	proteasome subunit beta type-1
138379at6656	Complete	TRINITY_DN81560_c0_g1_i1:121-516	128.6	99	https://www.orthodb.org/v10?query=138379at6656	CDGSH iron-sulfur domain-containing protein 2 homolog
138401at6656	Fragmented	TRINITY_DN169333_c0_g1_i1:1-235	67.2	41	https://www.orthodb.org/v10?query=138401at6656	prefoldin subunit 2
138502at6656	Fragmented	TRINITY_DN140593_c0_g1_i1:55-249	80.8	55	https://www.orthodb.org/v10?query=138502at6656	coiled-coil domain-containing protein 94
138553at6656	Complete	TRINITY_DN81475_c0_g1_i1:76-513	199.5	99	https://www.orthodb.org/v10?query=138553at6656	Glutaredoxin
138659at6656	Missing
138684at6656	Complete	TRINITY_DN68907_c0_g1_i1:252-647	146.9	82	https://www.orthodb.org/v10?query=138684at6656	probable 28S ribosomal protein S16, mitochondrial
138937at6656	Complete	TRINITY_DN74712_c0_g3_i1:141-620	140.4	106	https://www.orthodb.org/v10?query=138937at6656	coiled-coil domain-containing protein 12
139217at6656	Duplicated	TRINITY_DN75294_c0_g1_i1:52-777	182.4	176	https://www.orthodb.org/v10?query=139217at6656	ribosomal RNA processing protein 36 homolog
139217at6656	Duplicated	TRINITY_DN75294_c0_g1_i2:71-736	180.9	175	https://www.orthodb.org/v10?query=139217at6656	ribosomal RNA processing protein 36 homolog
139553at6656	Missing
139638at6656	Complete	TRINITY_DN161966_c0_g1_i1:84-530	192.5	112	https://www.orthodb.org/v10?query=139638at6656	putative oligosaccharyltransferase complex subunit CG9662
139744at6656	Complete	TRINITY_DN76667_c0_g1_i1:7-438	206.4	117	https://www.orthodb.org/v10?query=139744at6656	protein cornichon
139834at6656	Complete	TRINITY_DN83373_c2_g1_i10:41-661	305	173	https://www.orthodb.org/v10?query=139834at6656	coiled-coil domain-containing protein 25
140076at6656	Missing
140197at6656	Duplicated	TRINITY_DN81061_c1_g1_i1:468-929	214.9	128	https://www.orthodb.org/v10?query=140197at6656	ER membrane protein complex subunit 4
140197at6656	Duplicated	TRINITY_DN81061_c1_g1_i2:512-973	214.9	128	https://www.orthodb.org/v10?query=140197at6656	ER membrane protein complex subunit 4
140197at6656	Duplicated	TRINITY_DN81061_c1_g1_i3:530-991	214.9	128	https://www.orthodb.org/v10?query=140197at6656	ER membrane protein complex subunit 4
140198at6656	Missing
140403at6656	Complete	TRINITY_DN111486_c0_g1_i1:65-574	168.2	109	https://www.orthodb.org/v10?query=140403at6656	Ribosomal protein S11
140461at6656	Fragmented	TRINITY_DN95738_c0_g1_i1:2-247	94.6	68	https://www.orthodb.org/v10?query=140461at6656	vacuolar protein sorting-associated protein VTA1 homolog
140693at6656	Complete	TRINITY_DN81858_c0_g1_i1:146-634	153.3	102	https://www.orthodb.org/v10?query=140693at6656	NADH dehydrogenase
140874at6656	Missing
140903at6656	Fragmented	TRINITY_DN82920_c16_g1_i1:79-195	41.8	29	https://www.orthodb.org/v10?query=140903at6656	transmembrane protein 208
141031at6656	Fragmented	TRINITY_DN42309_c0_g1_i1:0-212	102.3	63	https://www.orthodb.org/v10?query=141031at6656	RILP-like protein homolog isoform X1
141163at6656	Complete	TRINITY_DN81899_c0_g1_i2:88-789	196.8	157	https://www.orthodb.org/v10?query=141163at6656	6-phosphogluconolactonase
141166at6656	Fragmented	TRINITY_DN128058_c0_g1_i1:1-261	18.6	54	https://www.orthodb.org/v10?query=141166at6656	syntaxin-6
141175at6656	Complete	TRINITY_DN77767_c0_g1_i2:146-523	152.6	101	https://www.orthodb.org/v10?query=141175at6656	Profilin
141298at6656	Missing
141804at6656	Missing
141859at6656	Complete	TRINITY_DN73204_c0_g1_i2:2-505	229.2	163	https://www.orthodb.org/v10?query=141859at6656	gonadal protein gdl
141916at6656	Missing
142388at6656	Missing
142415at6656	Complete	TRINITY_DN31148_c0_g1_i1:169-657	151.1	101	https://www.orthodb.org/v10?query=142415at6656	Charged multivesicular body protein 6
142522at6656	Fragmented	TRINITY_DN88679_c0_g1_i1:102-284	72	46	https://www.orthodb.org/v10?query=142522at6656	leptin receptor gene-related protein
142613at6656	Duplicated	TRINITY_DN82372_c10_g1_i1:1-546	241.4	140	https://www.orthodb.org/v10?query=142613at6656	Protein RER1
142613at6656	Duplicated	TRINITY_DN82372_c10_g1_i3:1-546	241.4	140	https://www.orthodb.org/v10?query=142613at6656	Protein RER1
142661at6656	Missing
142833at6656	Fragmented	TRINITY_DN67123_c0_g1_i1:132-314	62.9	40	https://www.orthodb.org/v10?query=142833at6656	alpha-endosulfine
143154at6656	Missing
143279at6656	Complete	TRINITY_DN81936_c0_g1_i1:130-555	124.4	103	https://www.orthodb.org/v10?query=143279at6656	NADH dehydrogenase
143459at6656	Fragmented	TRINITY_DN69710_c0_g1_i1:46-285	40.2	47	https://www.orthodb.org/v10?query=143459at6656	protein SMG9
143489at6656	Complete	TRINITY_DN83175_c4_g2_i3:2-517	89.4	103	https://www.orthodb.org/v10?query=143489at6656	BCL2/adenovirus E1B 19 kDa protein-interacting protein 3
143562at6656	Missing
143626at6656	Duplicated	TRINITY_DN16724_c0_g1_i1:336-683	198.9	88	https://www.orthodb.org/v10?query=143626at6656	splicing factor 3B subunit 6-like protein
143626at6656	Duplicated	TRINITY_DN16724_c0_g1_i2:134-511	198.6	88	https://www.orthodb.org/v10?query=143626at6656	splicing factor 3B subunit 6-like protein
143709at6656	Fragmented	TRINITY_DN9512_c0_g1_i1:1-228	53.7	53	https://www.orthodb.org/v10?query=143709at6656	Golgi SNAP receptor complex member 2
143812at6656	Missing
143930at6656	Duplicated	TRINITY_DN80847_c0_g1_i2:74-859	217.4	144	https://www.orthodb.org/v10?query=143930at6656	stromal cell-derived factor 2
143930at6656	Duplicated	TRINITY_DN80847_c0_g1_i1:52-912	216.8	144	https://www.orthodb.org/v10?query=143930at6656	stromal cell-derived factor 2
144337at6656	Missing
144652at6656	Missing
144836at6656	Duplicated	TRINITY_DN81961_c0_g1_i1:183-605	129.1	85	https://www.orthodb.org/v10?query=144836at6656	proteasome maturation protein
144836at6656	Duplicated	TRINITY_DN81961_c0_g1_i2:183-605	129.1	85	https://www.orthodb.org/v10?query=144836at6656	proteasome maturation protein
144851at6656	Missing
144853at6656	Complete	TRINITY_DN79489_c0_g1_i1:4-348	195.6	105	https://www.orthodb.org/v10?query=144853at6656	deoxynucleotidyltransferase terminal-interacting protein 2
145033at6656	Missing
145102at6656	Complete	TRINITY_DN172468_c0_g1_i1:2-454	196.8	98	https://www.orthodb.org/v10?query=145102at6656	Transcription elongation factor B polypeptide 1
145443at6656	Missing
145610at6656	Complete	TRINITY_DN7810_c0_g1_i1:686-1123	196.7	111	https://www.orthodb.org/v10?query=145610at6656	endothelial differentiation-related factor 1 homolog
145811at6656	Duplicated	TRINITY_DN77211_c0_g1_i2:123-790	273.4	157	https://www.orthodb.org/v10?query=145811at6656	39S ribosomal protein L11, mitochondrial
145811at6656	Duplicated	TRINITY_DN77211_c0_g1_i3:123-710	273.4	157	https://www.orthodb.org/v10?query=145811at6656	39S ribosomal protein L11, mitochondrial
145996at6656	Duplicated	TRINITY_DN78129_c0_g1_i1:86-580	166.8	110	https://www.orthodb.org/v10?query=145996at6656	15 kDa selenoprotein
145996at6656	Duplicated	TRINITY_DN78129_c0_g1_i2:86-580	166.8	110	https://www.orthodb.org/v10?query=145996at6656	15 kDa selenoprotein
146007at6656	Missing
146036at6656	Complete	TRINITY_DN70113_c0_g1_i1:1-486	85.9	108	https://www.orthodb.org/v10?query=146036at6656	protein TSSC4
146087at6656	Complete	TRINITY_DN81787_c0_g1_i1:110-487	210.1	112	https://www.orthodb.org/v10?query=146087at6656	DNA-directed RNA polymerase subunit
146102at6656	Complete	TRINITY_DN81857_c0_g1_i1:365-805	225.6	118	https://www.orthodb.org/v10?query=146102at6656	40S ribosomal protein S15
146103at6656	Duplicated	TRINITY_DN29102_c0_g1_i1:60-503	185.7	117	https://www.orthodb.org/v10?query=146103at6656	60S ribosomal protein L27a
146103at6656	Duplicated	TRINITY_DN29102_c0_g1_i2:269-712	185.7	117	https://www.orthodb.org/v10?query=146103at6656	60S ribosomal protein L27a
146383at6656	Complete	TRINITY_DN77857_c0_g1_i1:2-469	149.5	94	https://www.orthodb.org/v10?query=146383at6656	Transcription initiation factor TFIID subunit 12
146600at6656	Complete	TRINITY_DN81262_c0_g1_i1:171-794	240.4	147	https://www.orthodb.org/v10?query=146600at6656	ER membrane protein complex subunit 7 homolog
146920at6656	Missing
147002at6656	Missing
147025at6656	Fragmented	TRINITY_DN35075_c0_g1_i1:2-415	116.9	106	https://www.orthodb.org/v10?query=147025at6656	ribosomal RNA-processing protein 7 homolog A
147322at6656	Complete	TRINITY_DN83038_c4_g1_i1:33-512	223.7	137	https://www.orthodb.org/v10?query=147322at6656	Mitochondrial import inner membrane translocase subunit Tim22
147657at6656	Fragmented	TRINITY_DN118537_c0_g1_i1:146-490	151.9	96	https://www.orthodb.org/v10?query=147657at6656	OTU domain-containing protein 6B
147723at6656	Complete	TRINITY_DN76095_c0_g1_i1:73-408	168.3	98	https://www.orthodb.org/v10?query=147723at6656	Dolichyl-diphosphooligosaccharide--protein glycosyltransferase subunit DAD1
147852at6656	Missing
147891at6656	Missing
147980at6656	Missing
148134at6656	Complete	TRINITY_DN82543_c16_g1_i1:138-593	229.7	129	https://www.orthodb.org/v10?query=148134at6656	Ribosomal protein S13
148619at6656	Complete	TRINITY_DN78013_c0_g1_i1:75-374	131.6	77	https://www.orthodb.org/v10?query=148619at6656	HIG1 domain family member 2A
148713at6656	Missing
148851at6656	Fragmented	TRINITY_DN21115_c0_g1_i1:36-188	93.7	50	https://www.orthodb.org/v10?query=148851at6656	Trafficking protein particle complex subunit 2
148890at6656	Complete	TRINITY_DN82156_c0_g1_i1:1-564	211.9	120	https://www.orthodb.org/v10?query=148890at6656	NADH dehydrogenase
149101at6656	Complete	TRINITY_DN98270_c0_g1_i1:387-950	231.5	157	https://www.orthodb.org/v10?query=149101at6656	protein FAM173B
149126at6656	Fragmented	TRINITY_DN11784_c0_g1_i1:2-376	77.5	64	https://www.orthodb.org/v10?query=149126at6656	thioredoxin domain-containing protein
149251at6656	Missing
149405at6656	Missing
149680at6656	Missing
149753at6656	Missing
149796at6656	Missing
149819at6656	Complete	TRINITY_DN77018_c0_g1_i2:53-523	152.7	112	https://www.orthodb.org/v10?query=149819at6656	Signal peptidase complex subunit 2
149973at6656	Complete	TRINITY_DN75098_c0_g1_i1:2-649	164.3	105	https://www.orthodb.org/v10?query=149973at6656	28S ribosomal protein S31, mitochondrial
149977at6656	Complete	TRINITY_DN78006_c0_g1_i1:90-503	168.5	96	https://www.orthodb.org/v10?query=149977at6656	U6 snRNA-associated Sm-like protein LSm1
150005at6656	Missing
150049at6656	Missing
150137at6656	Missing
150182at6656	Missing
150251at6656	Fragmented	TRINITY_DN77553_c0_g1_i2:298-612	115.6	92	https://www.orthodb.org/v10?query=150251at6656	zinc finger protein 830
150327at6656	Duplicated	TRINITY_DN81768_c0_g1_i1:82-432	171.3	94	https://www.orthodb.org/v10?query=150327at6656	DNA-directed RNA polymerase II subunit RPB11
150327at6656	Duplicated	TRINITY_DN81768_c0_g1_i2:82-432	171.3	94	https://www.orthodb.org/v10?query=150327at6656	DNA-directed RNA polymerase II subunit RPB11
150479at6656	Missing
150583at6656	Complete	TRINITY_DN82893_c1_g1_i1:81-503	78.5	58	https://www.orthodb.org/v10?query=150583at6656	39S ribosomal protein L54, mitochondrial
150585at6656	Duplicated	TRINITY_DN82935_c6_g1_i1:236-643	194.3	118	https://www.orthodb.org/v10?query=150585at6656	60S ribosomal protein L27
150585at6656	Duplicated	TRINITY_DN82935_c6_g1_i4:236-667	194	118	https://www.orthodb.org/v10?query=150585at6656	60S ribosomal protein L27
150585at6656	Duplicated	TRINITY_DN82935_c6_g1_i2:66-461	167.9	106	https://www.orthodb.org/v10?query=150585at6656	60S ribosomal protein L27
150667at6656	Complete	TRINITY_DN95324_c0_g1_i1:166-540	152.1	96	https://www.orthodb.org/v10?query=150667at6656	multifunctional methyltransferase subunit TRM112-like protein
150765at6656	Complete	TRINITY_DN81877_c0_g1_i1:300-818	201.4	110	https://www.orthodb.org/v10?query=150765at6656	mesencephalic astrocyte-derived neurotrophic factor homolog
151102at6656	Complete	TRINITY_DN80805_c0_g1_i1:76-525	171.6	121	https://www.orthodb.org/v10?query=151102at6656	39S ribosomal protein L23, mitochondrial
151111at6656	Missing
151114at6656	Duplicated	TRINITY_DN81045_c0_g1_i1:1-501	137.3	86	https://www.orthodb.org/v10?query=151114at6656	protein Dr1
151114at6656	Duplicated	TRINITY_DN81045_c0_g1_i3:1-501	137.3	86	https://www.orthodb.org/v10?query=151114at6656	protein Dr1
151393at6656	Missing
151436at6656	Complete	TRINITY_DN81097_c0_g1_i1:88-453	134.4	105	https://www.orthodb.org/v10?query=151436at6656	prefoldin subunit 6
151642at6656	Duplicated	TRINITY_DN82031_c0_g1_i1:202-669	120.8	93	https://www.orthodb.org/v10?query=151642at6656	39S ribosomal protein L51, mitochondrial
151642at6656	Duplicated	TRINITY_DN82031_c0_g1_i4:202-669	120.8	93	https://www.orthodb.org/v10?query=151642at6656	39S ribosomal protein L51, mitochondrial
151658at6656	Complete	TRINITY_DN80955_c0_g1_i1:0-521	90.2	105	https://www.orthodb.org/v10?query=151658at6656	39S ribosomal protein L30, mitochondrial
152032at6656	Complete	TRINITY_DN79977_c0_g1_i2:78-515	153.2	104	https://www.orthodb.org/v10?query=152032at6656	signal recognition particle 19 kDa protein
152109at6656	Missing
152402at6656	Fragmented	TRINITY_DN37503_c0_g2_i1:20-259	56.6	49	https://www.orthodb.org/v10?query=152402at6656	protein LSM12 homolog
152534at6656	Complete	TRINITY_DN81747_c0_g1_i1:2-508	162.3	104	https://www.orthodb.org/v10?query=152534at6656	28S ribosomal protein S10, mitochondrial
152871at6656	Missing
153155at6656	Fragmented	TRINITY_DN79121_c0_g1_i1:2-385	102.3	77	https://www.orthodb.org/v10?query=153155at6656	39S ribosomal protein L17, mitochondrial
153232at6656	Duplicated	TRINITY_DN79569_c0_g1_i1:60-512	154.4	123	https://www.orthodb.org/v10?query=153232at6656	transmembrane protein 70 homolog, mitochondrial
153232at6656	Duplicated	TRINITY_DN79569_c0_g1_i2:67-519	154.4	123	https://www.orthodb.org/v10?query=153232at6656	transmembrane protein 70 homolog, mitochondrial
153312at6656	Complete	TRINITY_DN81572_c0_g1_i1:58-639	96	93	https://www.orthodb.org/v10?query=153312at6656	probable 39S ribosomal protein L49, mitochondrial
153534at6656	Complete	TRINITY_DN82930_c7_g2_i1:56-520	230.9	144	https://www.orthodb.org/v10?query=153534at6656	60S ribosomal protein L24
153693at6656	Duplicated	TRINITY_DN81501_c0_g1_i1:11-370	118.1	75	https://www.orthodb.org/v10?query=153693at6656	DNA-directed RNA polymerase subunit
153693at6656	Duplicated	TRINITY_DN81501_c0_g1_i2:11-370	118.1	75	https://www.orthodb.org/v10?query=153693at6656	DNA-directed RNA polymerase subunit
153873at6656	Missing
154133at6656	Missing
154415at6656	Complete	TRINITY_DN78028_c0_g1_i1:71-391	152.6	92	https://www.orthodb.org/v10?query=154415at6656	putative ATP synthase subunit f, mitochondrial
154507at6656	Complete	TRINITY_DN40441_c0_g1_i1:1-555	163.8	128	https://www.orthodb.org/v10?query=154507at6656	39S ribosomal protein L48, mitochondrial
155285at6656	Complete	TRINITY_DN81488_c0_g1_i1:67-552	155.3	114	https://www.orthodb.org/v10?query=155285at6656	39S ribosomal protein L18, mitochondrial
156057at6656	Complete	TRINITY_DN33099_c0_g2_i1:56-463	132.9	91	https://www.orthodb.org/v10?query=156057at6656	nuclear envelope phosphatase-regulatory subunit 1
156081at6656	Duplicated	TRINITY_DN81845_c0_g1_i1:72-554	192.5	120	https://www.orthodb.org/v10?query=156081at6656	ATP synthase subunit delta, mitochondrial
156081at6656	Duplicated	TRINITY_DN81845_c0_g1_i2:37-519	192.5	120	https://www.orthodb.org/v10?query=156081at6656	ATP synthase subunit delta, mitochondrial
156111at6656	Complete	TRINITY_DN111460_c0_g1_i1:110-589	150.5	135	https://www.orthodb.org/v10?query=156111at6656	NADH dehydrogenase
156305at6656	Missing
156395at6656	Complete	TRINITY_DN80216_c0_g1_i1:457-813	147.2	83	https://www.orthodb.org/v10?query=156395at6656	mitochondrial import inner membrane translocase subunit TIM14
156728at6656	Fragmented	TRINITY_DN178541_c0_g1_i1:85-246	81.1	48	https://www.orthodb.org/v10?query=156728at6656	uncharacterized protein C20orf24 homolog
156824at6656	Complete	TRINITY_DN66367_c0_g1_i2:87-617	161.9	103	https://www.orthodb.org/v10?query=156824at6656	Ribosomal protein L7/L12
156882at6656	Complete	TRINITY_DN80201_c0_g1_i1:27-854	138.9	154	https://www.orthodb.org/v10?query=156882at6656	28S ribosomal protein S15, mitochondrial
156975at6656	Missing
157486at6656	Duplicated	TRINITY_DN58361_c0_g1_i2:154-501	164.3	83	https://www.orthodb.org/v10?query=157486at6656	probable small nuclear ribonucleoprotein Sm D2
157486at6656	Duplicated	TRINITY_DN58361_c0_g1_i1:2-265	141.2	68	https://www.orthodb.org/v10?query=157486at6656	probable small nuclear ribonucleoprotein Sm D2
157579at6656	Complete	TRINITY_DN79127_c0_g1_i1:116-403	149.6	82	https://www.orthodb.org/v10?query=157579at6656	U6 snRNA-associated Sm-like protein LSm8
157851at6656	Duplicated	TRINITY_DN83278_c1_g1_i2:91-420	157.4	83	https://www.orthodb.org/v10?query=157851at6656	U6 snRNA-associated Sm-like protein LSm7
157851at6656	Duplicated	TRINITY_DN83278_c1_g1_i1:125-478	157	83	https://www.orthodb.org/v10?query=157851at6656	U6 snRNA-associated Sm-like protein LSm7
157879at6656	Complete	TRINITY_DN73521_c0_g1_i1:47-496	182.3	108	https://www.orthodb.org/v10?query=157879at6656	39S ribosomal protein L14, mitochondrial
158194at6656	Fragmented	TRINITY_DN93586_c0_g1_i1:90-560	44.3	49	https://www.orthodb.org/v10?query=158194at6656	UPF0692 protein CG33108
158760at6656	Missing
159231at6656	Complete	TRINITY_DN77753_c0_g1_i1:199-504	159.6	78	https://www.orthodb.org/v10?query=159231at6656	U6 snRNA-associated Sm-like protein LSm3
159420at6656	Complete	TRINITY_DN75288_c0_g1_i1:1-834	253.3	186	https://www.orthodb.org/v10?query=159420at6656	39S ribosomal protein L28, mitochondrial
159542at6656	Complete	TRINITY_DN81681_c0_g1_i1:102-461	121.3	82	https://www.orthodb.org/v10?query=159542at6656	huntingtin-interacting protein K
160675at6656	Complete	TRINITY_DN20656_c0_g1_i1:54-530	173.9	106	https://www.orthodb.org/v10?query=160675at6656	39S ribosomal protein L20, mitochondrial
160705at6656	Missing
161435at6656	Complete	TRINITY_DN111999_c0_g1_i2:106-405	73	50	https://www.orthodb.org/v10?query=161435at6656	NADH dehydrogenase
162059at6656	Complete	TRINITY_DN15840_c0_g1_i2:88-477	110.8	88	https://www.orthodb.org/v10?query=162059at6656	programmed cell death protein 5
162147at6656	Duplicated	TRINITY_DN82087_c0_g1_i3:81-830	222.1	150	https://www.orthodb.org/v10?query=162147at6656	anamorsin homolog
162147at6656	Duplicated	TRINITY_DN82087_c0_g1_i2:129-734	221.2	149	https://www.orthodb.org/v10?query=162147at6656	anamorsin homolog
162594at6656	Complete	TRINITY_DN82098_c0_g1_i1:64-423	146.8	77	https://www.orthodb.org/v10?query=162594at6656	NADH dehydrogenase
162628at6656	Complete	TRINITY_DN137223_c0_g1_i1:95-472	158.2	102	https://www.orthodb.org/v10?query=162628at6656	prefoldin subunit 5
162841at6656	Complete	TRINITY_DN78820_c0_g1_i1:0-518	249.7	149	https://www.orthodb.org/v10?query=162841at6656	mitochondrial import inner membrane translocase subunit Tim21
163670at6656	Complete	TRINITY_DN81806_c0_g1_i1:100-660	209.8	162	https://www.orthodb.org/v10?query=163670at6656	39S ribosomal protein L50, mitochondrial
163896at6656	Complete	TRINITY_DN94527_c0_g1_i1:25-408	99.2	90	https://www.orthodb.org/v10?query=163896at6656	prefoldin subunit 1
164354at6656	Complete	TRINITY_DN83464_c0_g1_i1:249-602	93.3	75	https://www.orthodb.org/v10?query=164354at6656	NADH dehydrogenase
164512at6656	Duplicated	TRINITY_DN82161_c8_g1_i2:0-398	119.7	78	https://www.orthodb.org/v10?query=164512at6656	28S ribosomal protein S18c, mitochondrial
164512at6656	Duplicated	TRINITY_DN82161_c8_g1_i3:0-398	119.7	78	https://www.orthodb.org/v10?query=164512at6656	28S ribosomal protein S18c, mitochondrial
165142at6656	Duplicated	TRINITY_DN76900_c0_g2_i1:6-233	119.9	64	https://www.orthodb.org/v10?query=165142at6656	probable small nuclear ribonucleoprotein G
165142at6656	Duplicated	TRINITY_DN76900_c0_g2_i2:6-233	119.9	64	https://www.orthodb.org/v10?query=165142at6656	probable small nuclear ribonucleoprotein G
165207at6656	Duplicated	TRINITY_DN71532_c0_g1_i1:1-534	141.7	106	https://www.orthodb.org/v10?query=165207at6656	28S ribosomal protein S18a, mitochondrial
165207at6656	Duplicated	TRINITY_DN71532_c0_g1_i2:1-534	141.7	106	https://www.orthodb.org/v10?query=165207at6656	28S ribosomal protein S18a, mitochondrial
165493at6656	Complete	TRINITY_DN82634_c0_g1_i1:48-416	168.9	105	https://www.orthodb.org/v10?query=165493at6656	60S ribosomal protein L35
166476at6656	Complete	TRINITY_DN11534_c0_g1_i2:360-692	127.2	79	https://www.orthodb.org/v10?query=166476at6656	ragulator complex protein LAMTOR3-A
166479at6656	Complete	TRINITY_DN78228_c0_g1_i1:404-808	126.8	103	https://www.orthodb.org/v10?query=166479at6656	Prefoldin subunit 4
166485at6656	Duplicated	TRINITY_DN78695_c0_g1_i2:56-376	93.7	72	https://www.orthodb.org/v10?query=166485at6656	39S ribosomal protein L42, mitochondrial
166485at6656	Duplicated	TRINITY_DN78695_c0_g1_i1:56-397	93.3	72	https://www.orthodb.org/v10?query=166485at6656	39S ribosomal protein L42, mitochondrial
169220at6656	Complete	TRINITY_DN80820_c0_g1_i1:100-402	72.7	59	https://www.orthodb.org/v10?query=169220at6656	death-associated protein 1

## Sheet: Sheet1
# Busco id	Status	Sequence	Score	Length	OrthoDB url	Description
774at6656	Missing
980at6656	Missing
997at6656	Fragmented	TRINITY_DN82621_c4_g2_i3:13-873	189.7	127	https://www.orthodb.org/v10?query=997at6656	pre-mRNA-processing-splicing factor 8
1166at6656	Missing
1885at6656	Missing
1990at6656	Missing
2148at6656	Missing
2456at6656	Missing
2473at6656	Missing
3310at6656	Missing
3585at6656	Missing
3644at6656	Missing
4136at6656	Missing
4227at6656	Missing
4864at6656	Missing
5277at6656	Fragmented	TRINITY_DN135502_c0_g1_i1:108-320	124.6	61	https://www.orthodb.org/v10?query=5277at6656	trafficking protein particle complex subunit 8
5616at6656	Missing
6453at6656	Missing
6563at6656	Missing
6715at6656	Missing
6820at6656	Fragmented	TRINITY_DN82938_c5_g1_i2:1-651	303.5	183	https://www.orthodb.org/v10?query=6820at6656	splicing factor 3B subunit 3
7210at6656	Missing
8145at6656	Missing
8495at6656	Fragmented	TRINITY_DN94073_c0_g1_i1:264-491	130.7	75	https://www.orthodb.org/v10?query=8495at6656	Elongator complex protein 1
8847at6656	Missing
8913at6656	Missing
9647at6656	Missing
9648at6656	Missing
10240at6656	Missing
10573at6656	Fragmented	TRINITY_DN83205_c0_g1_i13:691-1191	45.3	110	https://www.orthodb.org/v10?query=10573at6656	EGF-like calcium-binding, conserved site
11384at6656	Missing
12029at6656	Missing
12174at6656	Fragmented	TRINITY_DN88882_c0_g1_i1:87-239	44.4	41	https://www.orthodb.org/v10?query=12174at6656	Mediator of RNA polymerase II transcription subunit 13
12383at6656	Missing
12771at6656	Missing
12846at6656	Missing
13019at6656	Missing
13051at6656	Missing
13736at6656	Missing
13833at6656	Missing
13858at6656	Missing
13890at6656	Missing
13934at6656	Missing
14090at6656	Missing
14257at6656	Fragmented	TRINITY_DN21065_c0_g1_i1:74-706	169.4	169	https://www.orthodb.org/v10?query=14257at6656	Golgi apparatus protein 1
14447at6656	Missing
14995at6656	Missing
15200at6656	Fragmented	TRINITY_DN116029_c0_g1_i1:190-516	139.3	86	https://www.orthodb.org/v10?query=15200at6656	exportin-1
15697at6656	Fragmented	TRINITY_DN171386_c0_g1_i1:143-292	110.6	48	https://www.orthodb.org/v10?query=15697at6656	protein CLEC16A isoform X1
15905at6656	Fragmented	TRINITY_DN160172_c0_g1_i1:10-312	111.7	79	https://www.orthodb.org/v10?query=15905at6656	polyphosphoinositide phosphatase
16061at6656	Missing
16084at6656	Missing
16220at6656	Missing
16630at6656	Missing
16648at6656	Missing
17096at6656	Fragmented	TRINITY_DN160105_c0_g1_i1:4-624	206	151	https://www.orthodb.org/v10?query=17096at6656	E3 ubiquitin-protein ligase MARCH6
17122at6656	Missing
17128at6656	Missing
17748at6656	Missing
18036at6656	Missing
18055at6656	Missing
18073at6656	Missing
18630at6656	Missing
18929at6656	Missing
19044at6656	Missing
19058at6656	Missing
19104at6656	Missing
19129at6656	Missing
19208at6656	Fragmented	TRINITY_DN90821_c0_g1_i1:19-359	93.4	54	https://www.orthodb.org/v10?query=19208at6656	pre-mRNA-processing factor 6
19289at6656	Missing
19590at6656	Missing
19760at6656	Fragmented	TRINITY_DN73538_c0_g1_i1:243-721	264	151	https://www.orthodb.org/v10?query=19760at6656	Integrator complex subunit 3
20093at6656	Missing
20162at6656	Missing
20267at6656	Missing
20935at6656	Missing
20936at6656	Missing
21019at6656	Fragmented	TRINITY_DN19211_c0_g1_i1:34-639	302.7	194	https://www.orthodb.org/v10?query=21019at6656	vigilin
21191at6656	Fragmented	TRINITY_DN7737_c0_g1_i2:120-320	99.5	64	https://www.orthodb.org/v10?query=21191at6656	RNA cytidine acetyltransferase
21361at6656	Fragmented	TRINITY_DN174073_c0_g1_i1:30-413	161	114	https://www.orthodb.org/v10?query=21361at6656	phosphorylated CTD-interacting factor 1
21367at6656	Missing
21385at6656	Missing
22098at6656	Missing
22148at6656	Missing
22358at6656	Missing
22364at6656	Fragmented	TRINITY_DN80570_c1_g2_i1:0-545	348.7	177	https://www.orthodb.org/v10?query=22364at6656	importin-5
22468at6656	Missing
22611at6656	Missing
22887at6656	Fragmented	TRINITY_DN81484_c0_g1_i1:2-436	212.2	131	https://www.orthodb.org/v10?query=22887at6656	glycine--tRNA ligase
23309at6656	Missing
23388at6656	Fragmented	TRINITY_DN147299_c0_g1_i1:31-273	128.5	79	https://www.orthodb.org/v10?query=23388at6656	trafficking protein particle complex subunit 11
23429at6656	Missing
23917at6656	Missing
24255at6656	Missing
24427at6656	Missing
24459at6656	Missing
24556at6656	Missing
24573at6656	Missing
25554at6656	Duplicated	TRINITY_DN82410_c0_g1_i1:494-2290	397.4	488	https://www.orthodb.org/v10?query=25554at6656	elongation factor-like GTPase 1
25554at6656	Duplicated	TRINITY_DN82410_c0_g1_i2:1425-3221	397.4	488	https://www.orthodb.org/v10?query=25554at6656	elongation factor-like GTPase 1
25680at6656	Fragmented	TRINITY_DN78893_c0_g1_i1:312-1055	65.4	166	https://www.orthodb.org/v10?query=25680at6656	Protein kintoun
26078at6656	Fragmented	TRINITY_DN162448_c0_g1_i2:12-182	51.3	44	https://www.orthodb.org/v10?query=26078at6656	UPF0505 protein C16orf62 homolog
26653at6656	Complete	TRINITY_DN77407_c0_g1_i1:122-1423	671.3	372	https://www.orthodb.org/v10?query=26653at6656	ATP-binding cassette sub-family E member 1
26734at6656	Fragmented	TRINITY_DN71562_c1_g1_i1:228-362	82.7	41	https://www.orthodb.org/v10?query=26734at6656	tRNA (cytosine(34)-C(5))-methyltransferase
27198at6656	Missing
27515at6656	Fragmented	TRINITY_DN176420_c0_g1_i1:170-517	163.7	98	https://www.orthodb.org/v10?query=27515at6656	GPI transamidase component PIG-T
27617at6656	Missing
27655at6656	Missing
28325at6656	Missing
28380at6656	Missing
28519at6656	Missing
28685at6656	Missing
28872at6656	Missing
29213at6656	Missing
29237at6656	Missing
29365at6656	Missing
29730at6656	Fragmented	TRINITY_DN80693_c0_g1_i1:0-692	101.8	103	https://www.orthodb.org/v10?query=29730at6656	nucleolar complex protein 2 homolog
29744at6656	Missing
30156at6656	Fragmented	TRINITY_DN159695_c0_g1_i1:3-623	143.1	138	https://www.orthodb.org/v10?query=30156at6656	conserved oligomeric Golgi complex subunit 2
30184at6656	Missing
30267at6656	Missing
30463at6656	Fragmented	TRINITY_DN163236_c0_g1_i1:2-373	66.7	75	https://www.orthodb.org/v10?query=30463at6656	exocyst complex component 8
30512at6656	Missing
30526at6656	Fragmented	TRINITY_DN132480_c0_g1_i1:2-835	325.7	231	https://www.orthodb.org/v10?query=30526at6656	neurochondrin homolog
30642at6656	Missing
30822at6656	Fragmented	TRINITY_DN77084_c0_g1_i1:64-456	130.4	101	https://www.orthodb.org/v10?query=30822at6656	Arginyl tRNA synthetase N-terminal domain
30918at6656	Missing
30962at6656	Missing
31014at6656	Missing
31119at6656	Missing
31196at6656	Missing
31333at6656	Fragmented	TRINITY_DN81468_c0_g1_i1:341-1429	487.5	305	https://www.orthodb.org/v10?query=31333at6656	Eukaryotic translation initiation factor 3 subunit B
31480at6656	Missing
31615at6656	Complete	TRINITY_DN82394_c0_g1_i2:2-1420	837.3	424	https://www.orthodb.org/v10?query=31615at6656	1,4-alpha-glucan-branching enzyme
31634at6656	Missing
31820at6656	Missing
31886at6656	Missing
31919at6656	Missing
32694at6656	Fragmented	TRINITY_DN114014_c0_g1_i1:2-619	372.8	193	https://www.orthodb.org/v10?query=32694at6656	Eukaryotic translation initiation factor 3 subunit C
32733at6656	Fragmented	TRINITY_DN96384_c0_g1_i1:5-487	161.3	112	https://www.orthodb.org/v10?query=32733at6656	Cuticlin-1
32851at6656	Fragmented	TRINITY_DN32068_c0_g1_i1:0-203	123.4	63	https://www.orthodb.org/v10?query=32851at6656	small G protein signaling modulator 3 homolog
33187at6656	Missing
33566at6656	Missing
33794at6656	Missing
34586at6656	Missing
34917at6656	Fragmented	TRINITY_DN81852_c0_g1_i2:29-460	192.5	127	https://www.orthodb.org/v10?query=34917at6656	endoplasmic reticulum lectin 1
35035at6656	Missing
35548at6656	Missing
35680at6656	Fragmented	TRINITY_DN12890_c0_g1_i1:42-473	117.5	112	https://www.orthodb.org/v10?query=35680at6656	probable tRNA (uracil-O(2)-)-methyltransferase
35708at6656	Fragmented	TRINITY_DN72592_c0_g1_i1:1-387	37.1	33	https://www.orthodb.org/v10?query=35708at6656	pseudouridylate synthase 7 homolog
35995at6656	Fragmented	TRINITY_DN71434_c0_g1_i1:29-436	218	116	https://www.orthodb.org/v10?query=35995at6656	Elongator complex protein 3
36374at6656	Missing
36387at6656	Fragmented	TRINITY_DN83707_c0_g1_i1:143-421	148.6	85	https://www.orthodb.org/v10?query=36387at6656	protein sly1 homolog
36403at6656	Missing
36463at6656	Missing
37030at6656	Fragmented	TRINITY_DN80087_c0_g1_i1:72-641	208	158	https://www.orthodb.org/v10?query=37030at6656	28S ribosomal protein S30, mitochondrial
37297at6656	Complete	TRINITY_DN82795_c2_g1_i5:369-2147	453.9	389	https://www.orthodb.org/v10?query=37297at6656	peroxisomal multifunctional enzyme type 2
37387at6656	Fragmented	TRINITY_DN113725_c0_g1_i1:1-471	329.8	154	https://www.orthodb.org/v10?query=37387at6656	trichohyalin isoform X1
37678at6656	Missing
38140at6656	Missing
38186at6656	Missing
38303at6656	Missing
38391at6656	Missing
38567at6656	Missing
38819at6656	Missing
38928at6656	Missing
39506at6656	Fragmented	TRINITY_DN135577_c0_g1_i1:184-576	140.3	95	https://www.orthodb.org/v10?query=39506at6656	probable RNA-binding protein 19
39548at6656	Fragmented	TRINITY_DN82279_c0_g1_i1:1-909	255	176	https://www.orthodb.org/v10?query=39548at6656	Pescadillo homolog
39783at6656	Missing
39809at6656	Missing
39821at6656	Missing
40065at6656	Fragmented	TRINITY_DN83397_c0_g1_i1:6-629	297.6	187	https://www.orthodb.org/v10?query=40065at6656	trifunctional enzyme subunit alpha, mitochondrial
40092at6656	Missing
40213at6656	Missing
40240at6656	Missing
40319at6656	Fragmented	TRINITY_DN34533_c0_g1_i1:26-775	112.6	201	https://www.orthodb.org/v10?query=40319at6656	Zona pellucida domain
40323at6656	Missing
40399at6656	Missing
40691at6656	Missing
40929at6656	Missing
41522at6656	Missing
41990at6656	Missing
42577at6656	Missing
42622at6656	Missing
42819at6656	Missing
42842at6656	Missing
42929at6656	Missing
42943at6656	Missing
42992at6656	Missing
43045at6656	Missing
43236at6656	Fragmented	TRINITY_DN76202_c0_g1_i1:107-250	99.2	46	https://www.orthodb.org/v10?query=43236at6656	cold shock domain-containing protein E1
43245at6656	Missing
43540at6656	Missing
43728at6656	Missing
43774at6656	Fragmented	TRINITY_DN76786_c0_g1_i1:4-477	289.1	128	https://www.orthodb.org/v10?query=43774at6656	splicing factor 3A subunit 3
44001at6656	Missing
44123at6656	Missing
44359at6656	Missing
44389at6656	Missing
44504at6656	Missing
44630at6656	Missing
44694at6656	Missing
44953at6656	Missing
45131at6656	Missing
45367at6656	Missing
45528at6656	Fragmented	TRINITY_DN77818_c0_g1_i1:124-354	135.8	69	https://www.orthodb.org/v10?query=45528at6656	pre-rRNA-processing protein TSR1 homolog
45556at6656	Fragmented	TRINITY_DN76518_c0_g1_i1:261-656	138.1	108	https://www.orthodb.org/v10?query=45556at6656	Protoporphyrinogen oxidase
45732at6656	Missing
45915at6656	Missing
46430at6656	Fragmented	TRINITY_DN82480_c2_g3_i1:363-782	78.1	126	https://www.orthodb.org/v10?query=46430at6656	KDEL motif-containing protein 1
46437at6656	Missing
46671at6656	Missing
46679at6656	Missing
46692at6656	Fragmented	TRINITY_DN150821_c0_g1_i1:2-208	93.4	59	https://www.orthodb.org/v10?query=46692at6656	protein VAC14 homolog
46750at6656	Fragmented	TRINITY_DN82421_c13_g4_i1:30-239	126.5	69	https://www.orthodb.org/v10?query=46750at6656	sphingosine-1-phosphate lyase
46960at6656	Fragmented	TRINITY_DN71329_c0_g1_i2:313-624	160	95	https://www.orthodb.org/v10?query=46960at6656	microspherule protein 1
47270at6656	Fragmented	TRINITY_DN183244_c0_g1_i1:21-251	144	76	https://www.orthodb.org/v10?query=47270at6656	protein SDA1 homolog
47443at6656	Fragmented	TRINITY_DN82379_c5_g2_i1:13-327	135.4	95	https://www.orthodb.org/v10?query=47443at6656	protein sel-1 homolog 1
47495at6656	Fragmented	TRINITY_DN83425_c0_g1_i1:63-407	155.2	101	https://www.orthodb.org/v10?query=47495at6656	Phosphoacetylglucosamine mutase
47500at6656	Missing
47967at6656	Missing
48195at6656	Missing
48466at6656	Missing
48519at6656	Missing
48657at6656	Fragmented	TRINITY_DN180310_c0_g1_i1:0-467	248	130	https://www.orthodb.org/v10?query=48657at6656	Rab GDP dissociation inhibitor
48836at6656	Missing
49070at6656	Missing
49526at6656	Fragmented	TRINITY_DN76639_c0_g1_i1:1-426	98.1	100	https://www.orthodb.org/v10?query=49526at6656	translation initiation factor eIF-2B subunit epsilon
49936at6656	Missing
50191at6656	Missing
50493at6656	Fragmented	TRINITY_DN96083_c0_g1_i1:29-511	388.5	160	https://www.orthodb.org/v10?query=50493at6656	putative RNA-binding protein 15
50740at6656	Complete	TRINITY_DN31745_c0_g1_i1:188-1462	197	388	https://www.orthodb.org/v10?query=50740at6656	mitochondrial-processing peptidase subunit alpha
50792at6656	Fragmented	TRINITY_DN113848_c0_g1_i1:61-279	84.1	63	https://www.orthodb.org/v10?query=50792at6656	E3 UFM1-protein ligase 1 homolog
50947at6656	Missing
51037at6656	Fragmented	TRINITY_DN182026_c0_g1_i1:0-461	90.4	94	https://www.orthodb.org/v10?query=51037at6656	general transcription factor 3C polypeptide 5
51280at6656	Missing
51364at6656	Missing
51757at6656	Fragmented	TRINITY_DN67355_c0_g1_i1:2-448	134.7	133	https://www.orthodb.org/v10?query=51757at6656	U3 small nucleolar ribonucleoprotein protein MPP10
52210at6656	Fragmented	TRINITY_DN81626_c0_g1_i4:40-705	276.1	179	https://www.orthodb.org/v10?query=52210at6656	probable phenylalanine--tRNA ligase, mitochondrial
52224at6656	Missing
52320at6656	Missing
52422at6656	Missing
52643at6656	Missing
52828at6656	Missing
53201at6656	Missing
53243at6656	Fragmented	TRINITY_DN172671_c0_g1_i1:116-751	315.6	181	https://www.orthodb.org/v10?query=53243at6656	Signal recognition particle 54 kDa protein
53298at6656	Complete	TRINITY_DN82248_c0_g1_i2:118-1944	384.6	579	https://www.orthodb.org/v10?query=53298at6656	Hypoxia up-regulated protein 1
53318at6656	Fragmented	TRINITY_DN66302_c0_g1_i1:118-306	97.2	61	https://www.orthodb.org/v10?query=53318at6656	Origin recognition complex subunit 4
53993at6656	Missing
54236at6656	Missing
54527at6656	Missing
54679at6656	Missing
55036at6656	Missing
55094at6656	Missing
55108at6656	Missing
55260at6656	Missing
55417at6656	Missing
55450at6656	Fragmented	TRINITY_DN81731_c0_g1_i6:211-1038	374.6	225	https://www.orthodb.org/v10?query=55450at6656	Dolichyl-diphosphooligosaccharide--protein glycosyltransferase 48 kDa subunit
55599at6656	Fragmented	TRINITY_DN79952_c0_g1_i1:32-442	118.2	118	https://www.orthodb.org/v10?query=55599at6656	WD40-repeat-containing domain
55847at6656	Fragmented	TRINITY_DN73777_c0_g1_i2:25-480	84.3	104	https://www.orthodb.org/v10?query=55847at6656	nuclear pore complex protein Nup107
55932at6656	Missing
55953at6656	Missing
56010at6656	Fragmented	TRINITY_DN52401_c0_g1_i1:2-995	500.5	256	https://www.orthodb.org/v10?query=56010at6656	serine--tRNA ligase, cytoplasmic
56322at6656	Missing
56449at6656	Missing
56523at6656	Missing
56687at6656	Missing
56836at6656	Fragmented	TRINITY_DN82179_c0_g1_i2:2-550	303.8	159	https://www.orthodb.org/v10?query=56836at6656	COP9 signalosome complex subunit 4
57262at6656	Missing
57597at6656	Missing
57605at6656	Missing
57624at6656	Missing
57932at6656	Missing
58012at6656	Missing
58027at6656	Missing
58110at6656	Missing
58119at6656	Missing
58276at6656	Complete	TRINITY_DN80394_c0_g1_i1:0-1205	571	336	https://www.orthodb.org/v10?query=58276at6656	glutaryl-CoA dehydrogenase, mitochondrial
59084at6656	Fragmented	TRINITY_DN69845_c0_g1_i2:50-592	320.8	170	https://www.orthodb.org/v10?query=59084at6656	probable 26S proteasome non-ATPase regulatory subunit 3
59193at6656	Missing
59197at6656	Missing
59200at6656	Missing
59226at6656	Missing
59393at6656	Complete	TRINITY_DN133772_c0_g1_i1:33-1118	150.4	217	https://www.orthodb.org/v10?query=59393at6656	serine palmitoyltransferase 1
59430at6656	Missing
59681at6656	Duplicated	TRINITY_DN82953_c0_g1_i1:12-1139	310.8	329	https://www.orthodb.org/v10?query=59681at6656	Actin-related protein 2
59681at6656	Duplicated	TRINITY_DN82953_c0_g2_i1:114-1241	308.5	329	https://www.orthodb.org/v10?query=59681at6656	Actin-related protein 2
59681at6656	Duplicated	TRINITY_DN82953_c0_g2_i2:114-1241	308.5	329	https://www.orthodb.org/v10?query=59681at6656	Actin-related protein 2
59681at6656	Duplicated	TRINITY_DN82953_c0_g2_i3:114-1241	307.7	329	https://www.orthodb.org/v10?query=59681at6656	Actin-related protein 2
59681at6656	Duplicated	TRINITY_DN82953_c0_g2_i4:205-1332	307.4	328	https://www.orthodb.org/v10?query=59681at6656	Actin-related protein 2
59681at6656	Duplicated	TRINITY_DN82953_c0_g2_i5:205-1332	307.4	328	https://www.orthodb.org/v10?query=59681at6656	Actin-related protein 2
59681at6656	Duplicated	TRINITY_DN82953_c0_g2_i6:90-1217	306.8	329	https://www.orthodb.org/v10?query=59681at6656	Actin-related protein 2
59824at6656	Fragmented	TRINITY_DN76559_c0_g1_i1:16-528	374.7	170	https://www.orthodb.org/v10?query=59824at6656	pleiotropic regulator 1
59833at6656	Fragmented	TRINITY_DN81066_c0_g1_i1:33-401	199.4	110	https://www.orthodb.org/v10?query=59833at6656	U4/U6 small nuclear ribonucleoprotein Prp31
60067at6656	Missing
60299at6656	Missing
60333at6656	Missing
60356at6656	Missing
60468at6656	Missing
60682at6656	Missing
60729at6656	Fragmented	TRINITY_DN80855_c0_g1_i3:106-702	240	150	https://www.orthodb.org/v10?query=60729at6656	beta-catenin-like protein 1
60750at6656	Missing
60762at6656	Missing
61081at6656	Fragmented	TRINITY_DN124899_c0_g1_i1:0-236	101.7	69	https://www.orthodb.org/v10?query=61081at6656	methyltransferase-like protein 17, mitochondrial
61096at6656	Missing
61153at6656	Fragmented	TRINITY_DN28867_c0_g1_i1:10-483	267.4	150	https://www.orthodb.org/v10?query=61153at6656	Dolichyl-diphosphooligosaccharide--protein glycosyltransferase subunit 1
61180at6656	Missing
61261at6656	Missing
61577at6656	Fragmented	TRINITY_DN82605_c11_g1_i5:78-854	381.1	234	https://www.orthodb.org/v10?query=61577at6656	uncharacterized F-box/LRR-repeat protein C02F5.7 isoform X1
61612at6656	Missing
62010at6656	Missing
62275at6656	Missing
62580at6656	Missing
62678at6656	Missing
62914at6656	Fragmented	TRINITY_DN136931_c0_g1_i1:121-282	45.4	43	https://www.orthodb.org/v10?query=62914at6656	protein SMG8
62979at6656	Missing
63193at6656	Fragmented	TRINITY_DN111754_c0_g1_i1:0-338	160.8	102	https://www.orthodb.org/v10?query=63193at6656	protein disulfide-isomerase A6
63228at6656	Fragmented	TRINITY_DN102472_c0_g1_i1:87-278	80.9	54	https://www.orthodb.org/v10?query=63228at6656	dnaJ homolog subfamily C member 11
63461at6656	Missing
63923at6656	Missing
63924at6656	Missing
64046at6656	Missing
64896at6656	Missing
65490at6656	Missing
65508at6656	Complete	TRINITY_DN82184_c0_g1_i1:15-1175	166.4	342	https://www.orthodb.org/v10?query=65508at6656	trifunctional enzyme subunit beta, mitochondrial
65532at6656	Missing
65949at6656	Fragmented	TRINITY_DN27377_c0_g1_i1:3-509	287.2	160	https://www.orthodb.org/v10?query=65949at6656	DDB1- and CUL4-associated factor 13
66028at6656	Missing
66229at6656	Missing
66299at6656	Missing
66366at6656	Missing
66597at6656	Missing
66770at6656	Missing
67113at6656	Fragmented	TRINITY_DN34296_c0_g1_i1:2-283	80.4	65	https://www.orthodb.org/v10?query=67113at6656	26S proteasome non-ATPase regulatory subunit 12
67166at6656	Fragmented	TRINITY_DN98979_c0_g1_i1:2-373	173.7	103	https://www.orthodb.org/v10?query=67166at6656	translocation protein SEC63 homolog
67191at6656	Complete	TRINITY_DN82203_c0_g1_i5:77-940	359.7	240	https://www.orthodb.org/v10?query=67191at6656	cytochrome c oxidase assembly protein COX15 homolog
67491at6656	Missing
67583at6656	Missing
67710at6656	Missing
68468at6656	Missing
68491at6656	Fragmented	TRINITY_DN122320_c0_g1_i1:57-688	132.4	107	https://www.orthodb.org/v10?query=68491at6656	tetratricopeptide repeat protein 8
68731at6656	Fragmented	TRINITY_DN136104_c0_g1_i1:4-216	101.8	66	https://www.orthodb.org/v10?query=68731at6656	ubiquitin carboxyl-terminal hydrolase 14
68876at6656	Fragmented	TRINITY_DN95438_c0_g1_i1:187-660	298.7	149	https://www.orthodb.org/v10?query=68876at6656	Methionine aminopeptidase 2
68939at6656	Missing
68961at6656	Missing
68981at6656	Missing
68987at6656	Missing
69201at6656	Missing
69238at6656	Fragmented	TRINITY_DN68271_c0_g2_i1:862-1089	39.9	46	https://www.orthodb.org/v10?query=69238at6656	inositol polyphosphate 1-phosphatase
69284at6656	Missing
69394at6656	Missing
69403at6656	Missing
69742at6656	Complete	TRINITY_DN72081_c0_g1_i2:1-1155	355.7	294	https://www.orthodb.org/v10?query=69742at6656	26S proteasome non-ATPase regulatory subunit 13
69897at6656	Missing
70078at6656	Fragmented	TRINITY_DN137651_c0_g1_i1:0-497	172	130	https://www.orthodb.org/v10?query=70078at6656	Glycylpeptide N-tetradecanoyltransferase
70201at6656	Fragmented	TRINITY_DN73201_c0_g1_i1:1-471	267.9	144	https://www.orthodb.org/v10?query=70201at6656	ATPase, AAA-type, conserved site
70300at6656	Missing
70550at6656	Missing
70663at6656	Missing
71018at6656	Missing
71110at6656	Duplicated	TRINITY_DN82591_c0_g1_i4:85-975	417.8	249	https://www.orthodb.org/v10?query=71110at6656	fumarylacetoacetase
71110at6656	Duplicated	TRINITY_DN82591_c0_g1_i1:91-981	417.8	249	https://www.orthodb.org/v10?query=71110at6656	fumarylacetoacetase
71129at6656	Fragmented	TRINITY_DN172328_c0_g1_i1:1-423	183.7	114	https://www.orthodb.org/v10?query=71129at6656	TRPL translocation defect protein 14 isoform X1
71199at6656	Fragmented	TRINITY_DN65077_c0_g1_i1:96-314	141.6	70	https://www.orthodb.org/v10?query=71199at6656	ubiquitin carboxyl-terminal hydrolase 46
71230at6656	Missing
71251at6656	Missing
71483at6656	Fragmented	TRINITY_DN152269_c0_g1_i1:0-170	30.5	36	https://www.orthodb.org/v10?query=71483at6656	Diphosphomevalonate decarboxylase
71937at6656	Missing
72450at6656	Fragmented	TRINITY_DN108993_c0_g1_i1:1-264	75.1	57	https://www.orthodb.org/v10?query=72450at6656	uncharacterized protein C18orf8
72578at6656	Missing
72583at6656	Missing
72586at6656	Fragmented	TRINITY_DN78181_c0_g1_i1:51-493	178.6	103	https://www.orthodb.org/v10?query=72586at6656	UbiB domain
72782at6656	Fragmented	TRINITY_DN142638_c0_g1_i1:0-371	196.8	112	https://www.orthodb.org/v10?query=72782at6656	Branched-chain-amino-acid aminotransferase
72857at6656	Missing
73084at6656	Complete	TRINITY_DN82934_c8_g4_i1:0-1073	528.7	281	https://www.orthodb.org/v10?query=73084at6656	Eukaryotic translation initiation factor 3 subunit E
73301at6656	Fragmented	TRINITY_DN81891_c0_g2_i1:101-979	446	245	https://www.orthodb.org/v10?query=73301at6656	Eukaryotic translation initiation factor 3 subunit L
73455at6656	Fragmented	TRINITY_DN81031_c0_g2_i1:413-808	277.9	125	https://www.orthodb.org/v10?query=73455at6656	cactin
73456at6656	Missing
73547at6656	Missing
74030at6656	Fragmented	TRINITY_DN75230_c0_g1_i1:1-564	126.3	128	https://www.orthodb.org/v10?query=74030at6656	anaphase-promoting complex subunit 5
74384at6656	Missing
74655at6656	Missing
74692at6656	Missing
74836at6656	Missing
75692at6656	Missing
75704at6656	Missing
75764at6656	Missing
75982at6656	Missing
76308at6656	Missing
76342at6656	Missing
76573at6656	Missing
76745at6656	Fragmented	TRINITY_DN101577_c0_g1_i1:0-215	76.2	56	https://www.orthodb.org/v10?query=76745at6656	tRNA (cytosine(38)-C(5))-methyltransferase
76812at6656	Missing
77197at6656	Missing
77688at6656	Missing
77770at6656	Missing
77883at6656	Fragmented	TRINITY_DN74402_c0_g1_i2:5-457	237.6	127	https://www.orthodb.org/v10?query=77883at6656	bystin
77976at6656	Fragmented	TRINITY_DN172240_c0_g1_i1:1-630	334.3	177	https://www.orthodb.org/v10?query=77976at6656	dnaJ homolog subfamily B member 11
77987at6656	Missing
78110at6656	Fragmented	TRINITY_DN81027_c0_g1_i1:15-650	249.6	143	https://www.orthodb.org/v10?query=78110at6656	probable deoxyhypusine synthase
78202at6656	Missing
78254at6656	Missing
78695at6656	Fragmented	TRINITY_DN134822_c0_g1_i1:1-465	110.8	110	https://www.orthodb.org/v10?query=78695at6656	phosphatidylinositol glycan anchor biosynthesis class U protein
78758at6656	Missing
78777at6656	Missing
78844at6656	Fragmented	TRINITY_DN185060_c0_g1_i1:7-162	73.7	43	https://www.orthodb.org/v10?query=78844at6656	Transcription factor AP-4
78854at6656	Missing
78919at6656	Missing
78921at6656	Missing
78947at6656	Duplicated	TRINITY_DN81737_c0_g1_i1:2-712	292.7	191	https://www.orthodb.org/v10?query=78947at6656	28S ribosomal protein S35, mitochondrial
78947at6656	Duplicated	TRINITY_DN81737_c0_g1_i2:2-712	292.7	191	https://www.orthodb.org/v10?query=78947at6656	28S ribosomal protein S35, mitochondrial
78968at6656	Missing
79241at6656	Missing
79377at6656	Missing
79915at6656	Missing
79993at6656	Missing
80067at6656	Complete	TRINITY_DN80474_c0_g1_i1:46-753	297.5	172	https://www.orthodb.org/v10?query=80067at6656	probable 39S ribosomal protein L45, mitochondrial
80294at6656	Missing
80317at6656	Missing
80348at6656	Fragmented	TRINITY_DN79412_c0_g1_i1:105-581	237	142	https://www.orthodb.org/v10?query=80348at6656	Mediator of RNA polymerase II transcription subunit 17
80689at6656	Missing
80693at6656	Missing
80948at6656	Missing
81292at6656	Fragmented	TRINITY_DN78276_c0_g1_i3:0-320	136.9	87	https://www.orthodb.org/v10?query=81292at6656	solute carrier family 25 member 44
81307at6656	Missing
81406at6656	Missing
81413at6656	Fragmented	TRINITY_DN69715_c0_g1_i2:1-378	151.6	111	https://www.orthodb.org/v10?query=81413at6656	origin recognition complex subunit 2
81423at6656	Missing
81650at6656	Fragmented	TRINITY_DN113957_c0_g1_i1:0-671	346.5	180	https://www.orthodb.org/v10?query=81650at6656	COP9 signalosome complex subunit 5
81703at6656	Missing
81708at6656	Missing
81919at6656	Fragmented	TRINITY_DN96280_c0_g1_i1:0-167	77.9	50	https://www.orthodb.org/v10?query=81919at6656	GDP-fucose transporter 1
81950at6656	Missing
83102at6656	Fragmented	TRINITY_DN134552_c0_g1_i1:2-253	139.2	68	https://www.orthodb.org/v10?query=83102at6656	Arp2/3 complex 34 kDa subunit
83164at6656	Missing
83303at6656	Missing
83350at6656	Missing
83372at6656	Fragmented	TRINITY_DN25127_c0_g1_i1:60-428	21	114	https://www.orthodb.org/v10?query=83372at6656	dolichyl-diphosphooligosaccharide--protein glycosyltransferase subunit 2
83376at6656	Missing
83613at6656	Complete	TRINITY_DN97520_c0_g1_i1:135-722	314.9	179	https://www.orthodb.org/v10?query=83613at6656	presenilins-associated rhomboid-like protein, mitochondrial
83673at6656	Missing
83755at6656	Missing
83765at6656	Missing
84028at6656	Missing
84097at6656	Complete	TRINITY_DN80985_c0_g1_i1:2-1018	347.6	239	https://www.orthodb.org/v10?query=84097at6656	NADH dehydrogenase
84149at6656	Fragmented	TRINITY_DN184126_c0_g1_i1:0-299	113.8	83	https://www.orthodb.org/v10?query=84149at6656	cyclin-H
84169at6656	Complete	TRINITY_DN82021_c0_g1_i1:26-781	417.2	209	https://www.orthodb.org/v10?query=84169at6656	26S proteasome non-ATPase regulatory subunit 14
84422at6656	Fragmented	TRINITY_DN179874_c0_g1_i1:20-469	217.7	125	https://www.orthodb.org/v10?query=84422at6656	Methyltransferase-like protein
84576at6656	Missing
84819at6656	Fragmented	TRINITY_DN118371_c0_g1_i1:1-183	107.3	55	https://www.orthodb.org/v10?query=84819at6656	Presenilin
84925at6656	Missing
85103at6656	Missing
85509at6656	Missing
85574at6656	Missing
85680at6656	Fragmented	TRINITY_DN174140_c0_g1_i1:0-536	132.8	123	https://www.orthodb.org/v10?query=85680at6656	trafficking protein particle complex subunit 13
85810at6656	Missing
86262at6656	Missing
86318at6656	Missing
86488at6656	Missing
86654at6656	Missing
86715at6656	Fragmented	TRINITY_DN82088_c1_g1_i1:1-621	228.6	148	https://www.orthodb.org/v10?query=86715at6656	syntaxin-18
86889at6656	Fragmented	TRINITY_DN72858_c0_g1_i1:140-346	77.1	60	https://www.orthodb.org/v10?query=86889at6656	alpha-2-macroglobulin receptor-associated protein
86930at6656	Missing
87014at6656	Missing
87089at6656	Missing
87103at6656	Missing
87114at6656	Missing
87139at6656	Missing
87142at6656	Missing
87527at6656	Missing
87575at6656	Missing
87695at6656	Fragmented	TRINITY_DN70968_c0_g1_i1:52-333	176.9	88	https://www.orthodb.org/v10?query=87695at6656	protein AATF
87728at6656	Missing
87910at6656	Fragmented	TRINITY_DN81850_c0_g1_i2:2-250	145.4	79	https://www.orthodb.org/v10?query=87910at6656	protein FAM50 homolog
87928at6656	Missing
87933at6656	Fragmented	TRINITY_DN80834_c0_g1_i1:7-252	81.8	62	https://www.orthodb.org/v10?query=87933at6656	RAB6A-GEF complex partner protein 2
88051at6656	Missing
88711at6656	Missing
89064at6656	Fragmented	TRINITY_DN65046_c0_g1_i1:67-453	90.1	62	https://www.orthodb.org/v10?query=89064at6656	BTB/POZ domain-containing adapter for CUL3-mediated RhoA degradation protein 3
89153at6656	Missing
89677at6656	Missing
89713at6656	Fragmented	TRINITY_DN122780_c0_g1_i1:0-155	54.9	37	https://www.orthodb.org/v10?query=89713at6656	Serine/threonine-protein kinase RIO2
89810at6656	Missing
89840at6656	Missing
89864at6656	Missing
90126at6656	Missing
90322at6656	Fragmented	TRINITY_DN102922_c0_g1_i1:1-360	136.6	116	https://www.orthodb.org/v10?query=90322at6656	tRNA (guanine(37)-N1)-methyltransferase
90580at6656	Fragmented	TRINITY_DN19483_c0_g1_i1:26-499	177.8	104	https://www.orthodb.org/v10?query=90580at6656	ras-related GTP-binding protein C
90600at6656	Missing
90822at6656	Missing
90928at6656	Missing
90931at6656	Complete	TRINITY_DN83342_c5_g1_i3:20-1276	572.3	336	https://www.orthodb.org/v10?query=90931at6656	elongation factor 1-gamma
91002at6656	Complete	TRINITY_DN82445_c0_g1_i1:55-951	489.1	258	https://www.orthodb.org/v10?query=91002at6656	60S ribosomal protein L5
91005at6656	Fragmented	TRINITY_DN174531_c0_g1_i1:182-388	67.1	64	https://www.orthodb.org/v10?query=91005at6656	Conserved oligomeric Golgi complex subunit 8
91022at6656	Fragmented	TRINITY_DN91856_c0_g1_i1:18-287	153.2	83	https://www.orthodb.org/v10?query=91022at6656	CDK-activating kinase assembly factor MAT1
91313at6656	Fragmented	TRINITY_DN79298_c0_g1_i1:1-531	122.6	124	https://www.orthodb.org/v10?query=91313at6656	ATP synthase mitochondrial F1 complex assembly factor 2
91418at6656	Missing
91468at6656	Missing
91933at6656	Missing
91946at6656	Missing
92167at6656	Complete	TRINITY_DN38035_c0_g1_i1:92-715	336.2	192	https://www.orthodb.org/v10?query=92167at6656	39S ribosomal protein L15, mitochondrial
92184at6656	Missing
92420at6656	Fragmented	TRINITY_DN81301_c0_g1_i2:0-857	181.6	228	https://www.orthodb.org/v10?query=92420at6656	Signal recognition particle subunit SRP72
92576at6656	Fragmented	TRINITY_DN81825_c0_g2_i1:49-630	229.8	163	https://www.orthodb.org/v10?query=92576at6656	Coiled-coil domain-containing protein 47
92777at6656	Missing
92854at6656	Missing
93061at6656	Missing
93085at6656	Duplicated	TRINITY_DN82209_c0_g1_i1:112-1416	549.8	321	https://www.orthodb.org/v10?query=93085at6656	eukaryotic translation initiation factor 2 subunit 1
93085at6656	Duplicated	TRINITY_DN82209_c0_g1_i2:112-1416	549.8	321	https://www.orthodb.org/v10?query=93085at6656	eukaryotic translation initiation factor 2 subunit 1
93085at6656	Duplicated	TRINITY_DN82209_c0_g1_i3:112-1416	549.8	321	https://www.orthodb.org/v10?query=93085at6656	eukaryotic translation initiation factor 2 subunit 1
93085at6656	Duplicated	TRINITY_DN82209_c0_g1_i7:112-1416	549.8	321	https://www.orthodb.org/v10?query=93085at6656	eukaryotic translation initiation factor 2 subunit 1
93152at6656	Missing
93168at6656	Missing
93408at6656	Complete	TRINITY_DN136125_c0_g1_i1:52-798	299.6	172	https://www.orthodb.org/v10?query=93408at6656	zinc finger protein 330 homolog
93432at6656	Missing
93483at6656	Missing
93507at6656	Missing
93535at6656	Missing
93797at6656	Missing
94054at6656	Missing
94238at6656	Missing
94263at6656	Missing
94304at6656	Missing
94473at6656	Fragmented	TRINITY_DN82163_c0_g1_i2:2-505	136.6	100	https://www.orthodb.org/v10?query=94473at6656	Ribosomal protein S5
94476at6656	Missing
94842at6656	Fragmented	TRINITY_DN159875_c0_g1_i1:1-393	198.2	102	https://www.orthodb.org/v10?query=94842at6656	DNA-directed RNA polymerase II subunit RPB3
94878at6656	Missing
95028at6656	Missing
95089at6656	Fragmented	TRINITY_DN143215_c0_g1_i1:37-484	131	97	https://www.orthodb.org/v10?query=95089at6656	dynactin subunit 2
95294at6656	Complete	TRINITY_DN81356_c0_g1_i4:2-673	280.9	181	https://www.orthodb.org/v10?query=95294at6656	protein SCO1 homolog, mitochondrial
95524at6656	Missing
96251at6656	Missing
96444at6656	Missing
96569at6656	Missing
96592at6656	Complete	TRINITY_DN82528_c0_g1_i2:0-950	419	257	https://www.orthodb.org/v10?query=96592at6656	Eukaryotic translation initiation factor 3 subunit I
96601at6656	Missing
96956at6656	Missing
96971at6656	Missing
97225at6656	Fragmented	TRINITY_DN12206_c0_g1_i1:256-459	91.9	67	https://www.orthodb.org/v10?query=97225at6656	nucleolar protein 9
97492at6656	Complete	TRINITY_DN79970_c0_g1_i1:51-815	371.8	200	https://www.orthodb.org/v10?query=97492at6656	Proteasome subunit alpha type
97749at6656	Missing
97763at6656	Missing
97865at6656	Fragmented	TRINITY_DN78433_c0_g1_i1:270-773	211.4	132	https://www.orthodb.org/v10?query=97865at6656	beta-lactamase-like protein 2 homolog
98066at6656	Fragmented	TRINITY_DN62798_c0_g1_i1:75-647	114.9	100	https://www.orthodb.org/v10?query=98066at6656	evolutionarily conserved signaling intermediate in Toll pathway, mitochondrial
98251at6656	Missing
98544at6656	Missing
98620at6656	Missing
98725at6656	Missing
98755at6656	Missing
98821at6656	Missing
98845at6656	Complete	TRINITY_DN78059_c0_g1_i2:31-1660	312.1	176	https://www.orthodb.org/v10?query=98845at6656	Proteasome subunit alpha type
98927at6656	Complete	TRINITY_DN78169_c0_g1_i2:1-864	308.7	212	https://www.orthodb.org/v10?query=98927at6656	tRNA methyltransferase 10 homolog A
98948at6656	Missing
99204at6656	Complete	TRINITY_DN95828_c0_g1_i1:0-686	228.9	182	https://www.orthodb.org/v10?query=99204at6656	39S ribosomal protein L9, mitochondrial
99270at6656	Missing
99307at6656	Missing
99377at6656	Complete	TRINITY_DN79410_c0_g1_i1:1-738	308.2	179	https://www.orthodb.org/v10?query=99377at6656	28S ribosomal protein S2, mitochondrial
99519at6656	Duplicated	TRINITY_DN83093_c0_g1_i2:87-1361	560.2	308	https://www.orthodb.org/v10?query=99519at6656	60S ribosomal protein L4
99519at6656	Duplicated	TRINITY_DN83093_c0_g1_i1:110-1387	560.2	308	https://www.orthodb.org/v10?query=99519at6656	60S ribosomal protein L4
99625at6656	Fragmented	TRINITY_DN158024_c0_g1_i1:1-222	136.6	73	https://www.orthodb.org/v10?query=99625at6656	KRR1 small subunit processome component
99998at6656	Missing
100070at6656	Missing
100136at6656	Missing
100216at6656	Missing
100227at6656	Missing
100296at6656	Complete	TRINITY_DN81855_c0_g1_i2:44-889	342.2	222	https://www.orthodb.org/v10?query=100296at6656	Ubiquitin thioesterase
100612at6656	Fragmented	TRINITY_DN83039_c6_g1_i1:13-174	76.3	48	https://www.orthodb.org/v10?query=100612at6656	UPF0568 protein C14orf166 homolog
100664at6656	Missing
100673at6656	Missing
100760at6656	Fragmented	TRINITY_DN78831_c0_g1_i1:526-864	66.2	71	https://www.orthodb.org/v10?query=100760at6656	Cytochrome b5-like heme/steroid binding domain
101349at6656	Missing
101359at6656	Missing
101491at6656	Missing
101531at6656	Fragmented	TRINITY_DN93726_c0_g1_i1:42-224	50.8	39	https://www.orthodb.org/v10?query=101531at6656	vacuolar fusion protein CCZ1 homolog
101621at6656	Missing
101727at6656	Missing
101761at6656	Missing
101767at6656	Fragmented	TRINITY_DN137141_c0_g1_i1:109-444	160.2	99	https://www.orthodb.org/v10?query=101767at6656	Down syndrome critical region protein 3 homolog
101829at6656	Missing
101886at6656	Complete	TRINITY_DN150735_c0_g1_i1:26-796	424.2	227	https://www.orthodb.org/v10?query=101886at6656	Ribosomal protein L2
102321at6656	Missing
102714at6656	Fragmented	TRINITY_DN170805_c0_g1_i1:41-445	141.9	111	https://www.orthodb.org/v10?query=102714at6656	Asparagine synthetase domain-containing protein 1
102770at6656	Fragmented	TRINITY_DN63304_c0_g1_i1:2-280	181.8	87	https://www.orthodb.org/v10?query=102770at6656	F-actin-capping protein subunit beta
103125at6656	Missing
103207at6656	Fragmented	TRINITY_DN78744_c0_g1_i1:644-1105	138.7	101	https://www.orthodb.org/v10?query=103207at6656	pre-mRNA-splicing factor ISY1 homolog
103479at6656	Missing
103590at6656	Missing
103747at6656	Missing
103749at6656	Missing
103752at6656	Fragmented	TRINITY_DN45994_c0_g1_i2:26-421	157.2	95	https://www.orthodb.org/v10?query=103752at6656	COP9 signalosome complex subunit 3
103908at6656	Fragmented	TRINITY_DN133204_c0_g1_i1:0-443	158.1	110	https://www.orthodb.org/v10?query=103908at6656	Eukaryotic translation initiation factor 3 subunit M
103914at6656	Missing
104063at6656	Fragmented	TRINITY_DN78295_c0_g1_i1:145-453	56.3	48	https://www.orthodb.org/v10?query=104063at6656	39S ribosomal protein L39, mitochondrial
104122at6656	Fragmented	TRINITY_DN72043_c0_g1_i2:0-287	76.5	66	https://www.orthodb.org/v10?query=104122at6656	Mediator of RNA polymerase II transcription subunit 20
104198at6656	Complete	TRINITY_DN46066_c0_g1_i1:1-703	190	98	https://www.orthodb.org/v10?query=104198at6656	nuclear migration protein nudC
104410at6656	Complete	TRINITY_DN82521_c3_g1_i1:112-942	361.8	241	https://www.orthodb.org/v10?query=104410at6656	Eukaryotic translation initiation factor 3 subunit F
104588at6656	Fragmented	TRINITY_DN78749_c0_g1_i1:6-473	63.9	59	https://www.orthodb.org/v10?query=104588at6656	protein RTF2 homolog
104595at6656	Missing
104604at6656	Fragmented	TRINITY_DN173124_c0_g1_i1:1-255	76.2	54	https://www.orthodb.org/v10?query=104604at6656	activator of 90 kDa heat shock protein ATPase homolog 1
104769at6656	Missing
104898at6656	Complete	TRINITY_DN58330_c0_g1_i1:20-826	161.1	168	https://www.orthodb.org/v10?query=104898at6656	dnaJ homolog subfamily C member 17
105000at6656	Complete	TRINITY_DN131519_c0_g1_i1:1-384	129.5	107	https://www.orthodb.org/v10?query=105000at6656	ubiquinol-cytochrome-c reductase complex assembly factor 1
105099at6656	Missing
105170at6656	Missing
105364at6656	Fragmented	TRINITY_DN101588_c0_g1_i1:94-510	134.9	81	https://www.orthodb.org/v10?query=105364at6656	transcription initiation factor TFIID subunit 8
105457at6656	Fragmented	TRINITY_DN80587_c0_g1_i2:672-884	136	65	https://www.orthodb.org/v10?query=105457at6656	something about silencing protein 10
105771at6656	Missing
105887at6656	Missing
106116at6656	Fragmented	TRINITY_DN73849_c0_g1_i1:687-1169	246.4	139	https://www.orthodb.org/v10?query=106116at6656	Mitochondrial import inner membrane translocase subunit TIM44
106126at6656	Fragmented	TRINITY_DN16798_c0_g1_i1:16-444	143	114	https://www.orthodb.org/v10?query=106126at6656	GDP-fucose protein O-fucosyltransferase 1
106466at6656	Missing
106470at6656	Missing
106634at6656	Missing
106639at6656	Complete	TRINITY_DN82436_c0_g1_i1:63-734	283.8	169	https://www.orthodb.org/v10?query=106639at6656	Proteasome subunit beta type
106788at6656	Fragmented	TRINITY_DN80052_c0_g2_i1:148-465	133.8	93	https://www.orthodb.org/v10?query=106788at6656	mitochondrial inner membrane protein OXA1L
106988at6656	Fragmented	TRINITY_DN84481_c0_g1_i1:5-535	225.8	159	https://www.orthodb.org/v10?query=106988at6656	vacuolar protein-sorting-associated protein 36
107030at6656	Fragmented	TRINITY_DN87174_c0_g1_i1:113-445	91.9	81	https://www.orthodb.org/v10?query=107030at6656	trafficking protein particle complex subunit 12
107139at6656	Complete	TRINITY_DN73503_c0_g1_i1:128-871	226	168	https://www.orthodb.org/v10?query=107139at6656	ribosome production factor 2 homolog
107226at6656	Missing
107353at6656	Missing
107427at6656	Missing
107453at6656	Missing
107615at6656	Fragmented	TRINITY_DN112555_c0_g1_i1:0-377	78.6	70	https://www.orthodb.org/v10?query=107615at6656	Mediator of RNA polymerase II transcription subunit 8
107802at6656	Complete	TRINITY_DN73788_c0_g1_i2:415-1215	270.3	204	https://www.orthodb.org/v10?query=107802at6656	serine-threonine kinase receptor-associated protein
107806at6656	Fragmented	TRINITY_DN47153_c0_g1_i1:1-702	123.1	172	https://www.orthodb.org/v10?query=107806at6656	ESF1 homolog
107844at6656	Missing
108162at6656	Complete	TRINITY_DN83013_c9_g2_i2:94-735	271.4	175	https://www.orthodb.org/v10?query=108162at6656	Eukaryotic translation initiation factor 3 subunit K
108207at6656	Fragmented	TRINITY_DN36255_c0_g1_i1:214-531	160	87	https://www.orthodb.org/v10?query=108207at6656	ER membrane protein complex subunit 3
108240at6656	Missing
108693at6656	Fragmented	TRINITY_DN97393_c0_g1_i1:86-432	113.6	74	https://www.orthodb.org/v10?query=108693at6656	ankyrin repeat and MYND domain-containing protein 2
108702at6656	Missing
108705at6656	Missing
108808at6656	Fragmented	TRINITY_DN81125_c0_g1_i2:79-552	59.7	129	https://www.orthodb.org/v10?query=108808at6656	beta-1,4-galactosyltransferase 7
109131at6656	Fragmented	TRINITY_DN135348_c0_g1_i1:131-448	65	73	https://www.orthodb.org/v10?query=109131at6656	diphthine methyl ester synthase
109174at6656	Fragmented	TRINITY_DN77704_c0_g1_i1:29-556	56.5	53	https://www.orthodb.org/v10?query=109174at6656	WD repeat-containing protein 74
109325at6656	Complete	TRINITY_DN73536_c0_g1_i2:269-1150	365	232	https://www.orthodb.org/v10?query=109325at6656	electron transfer flavoprotein subunit alpha, mitochondrial
109444at6656	Missing
109484at6656	Complete	TRINITY_DN81322_c0_g1_i1:177-887	322	189	https://www.orthodb.org/v10?query=109484at6656	ribosome biogenesis protein NSA2 homolog
109562at6656	Fragmented	TRINITY_DN117992_c0_g1_i1:125-394	199.9	87	https://www.orthodb.org/v10?query=109562at6656	DNA/RNA-binding protein KIN17
109664at6656	Fragmented	TRINITY_DN83588_c0_g1_i1:63-239	63.4	57	https://www.orthodb.org/v10?query=109664at6656	POU domain protein
109724at6656	Missing
109793at6656	Missing
109919at6656	Missing
109923at6656	Complete	TRINITY_DN79095_c0_g1_i1:2-853	358.3	249	https://www.orthodb.org/v10?query=109923at6656	39S ribosomal protein L38, mitochondrial
110129at6656	Complete	TRINITY_DN79737_c0_g1_i1:44-496	203.4	133	https://www.orthodb.org/v10?query=110129at6656	28S ribosomal protein S7, mitochondrial
110504at6656	Fragmented	TRINITY_DN126728_c0_g1_i1:2-319	196.7	103	https://www.orthodb.org/v10?query=110504at6656	Vacuolar-sorting protein SNF8
110787at6656	Missing
110982at6656	Missing
111082at6656	Missing
111153at6656	Missing
111236at6656	Complete	TRINITY_DN82946_c6_g1_i1:70-1035	294.4	180	https://www.orthodb.org/v10?query=111236at6656	SPARC
111239at6656	Missing
111545at6656	Missing
111851at6656	Fragmented	TRINITY_DN82444_c13_g1_i1:156-527	236.4	118	https://www.orthodb.org/v10?query=111851at6656	PWI domain
112281at6656	Complete	TRINITY_DN81979_c0_g1_i1:107-760	106.5	159	https://www.orthodb.org/v10?query=112281at6656	Chitin binding domain
112328at6656	Fragmented	TRINITY_DN82823_c3_g2_i1:2-439	57.2	53	https://www.orthodb.org/v10?query=112328at6656	Mediator of RNA polymerase II transcription subunit 6
112360at6656	Missing
112556at6656	Missing
112634at6656	Fragmented	TRINITY_DN80548_c0_g1_i3:0-389	211.6	107	https://www.orthodb.org/v10?query=112634at6656	RNA polymerase, Rpb5, N-terminal
112645at6656	Missing
112759at6656	Missing
113015at6656	Missing
113300at6656	Fragmented	TRINITY_DN39681_c0_g1_i1:0-179	90.3	55	https://www.orthodb.org/v10?query=113300at6656	probable dolichol-phosphate mannosyltransferase
113432at6656	Fragmented	TRINITY_DN77753_c0_g1_i1:602-1048	219.9	137	https://www.orthodb.org/v10?query=113432at6656	U3 small nucleolar RNA-associated protein 14 homolog A
113604at6656	Complete	TRINITY_DN42573_c0_g1_i1:51-776	264.7	181	https://www.orthodb.org/v10?query=113604at6656	Ribosome assembly factor mrt4
113622at6656	Complete	TRINITY_DN81396_c0_g1_i3:0-548	236.5	136	https://www.orthodb.org/v10?query=113622at6656	ribosomal RNA small subunit methyltransferase NEP1
113641at6656	Missing
113668at6656	Missing
113713at6656	Fragmented	TRINITY_DN11746_c0_g1_i1:58-477	141.3	113	https://www.orthodb.org/v10?query=113713at6656	28S ribosomal protein S29, mitochondrial
113817at6656	Fragmented	TRINITY_DN73306_c0_g1_i1:2-415	213.2	124	https://www.orthodb.org/v10?query=113817at6656	tetratricopeptide repeat protein 1
113818at6656	Complete	TRINITY_DN69384_c0_g1_i1:0-440	235.2	134	https://www.orthodb.org/v10?query=113818at6656	Mitochondrial inner membrane protease ATP23
113865at6656	Fragmented	TRINITY_DN102865_c0_g1_i1:1-183	87	54	https://www.orthodb.org/v10?query=113865at6656	cleavage and polyadenylation specificity factor subunit 4
113960at6656	Missing
114019at6656	Complete	TRINITY_DN72933_c0_g2_i1:85-657	139	132	https://www.orthodb.org/v10?query=114019at6656	NADH dehydrogenase (ubiquinone) complex I, assembly factor 6
114360at6656	Missing
114463at6656	Fragmented	TRINITY_DN173881_c0_g1_i1:108-278	82.2	49	https://www.orthodb.org/v10?query=114463at6656	protein YIPF6
114609at6656	Missing
114738at6656	Missing
114765at6656	Missing
115001at6656	Missing
115208at6656	Missing
115229at6656	Complete	TRINITY_DN72816_c0_g1_i1:126-731	155.6	130	https://www.orthodb.org/v10?query=115229at6656	RWD domain-containing protein 1
115252at6656	Missing
115256at6656	Missing
115462at6656	Missing
115537at6656	Fragmented	TRINITY_DN77585_c0_g1_i1:2-949	321.9	193	https://www.orthodb.org/v10?query=115537at6656	splicing factor 45
115841at6656	Missing
115917at6656	Missing
115959at6656	Missing
115986at6656	Complete	TRINITY_DN63283_c0_g1_i1:23-685	205.1	178	https://www.orthodb.org/v10?query=115986at6656	exosome complex component RRP46
116117at6656	Complete	TRINITY_DN80843_c0_g1_i1:402-953	328	166	https://www.orthodb.org/v10?query=116117at6656	Peptidyl-prolyl cis-trans isomerase
116401at6656	Fragmented	TRINITY_DN116276_c0_g1_i1:0-395	63.6	93	https://www.orthodb.org/v10?query=116401at6656	translocating chain-associated membrane protein 1
116608at6656	Complete	TRINITY_DN45502_c0_g2_i1:0-1154	437	291	https://www.orthodb.org/v10?query=116608at6656	NADH dehydrogenase
116688at6656	Missing
116804at6656	Missing
116982at6656	Missing
117173at6656	Missing
117335at6656	Fragmented	TRINITY_DN70503_c0_g1_i2:5-211	115.5	63	https://www.orthodb.org/v10?query=117335at6656	transcriptional activator protein Pur-beta isoform X1
117399at6656	Missing
117413at6656	Missing
117586at6656	Missing
117742at6656	Missing
117811at6656	Fragmented	TRINITY_DN81073_c0_g1_i1:130-378	45.3	57	https://www.orthodb.org/v10?query=117811at6656	COP9 signalosome complex subunit 8
117843at6656	Missing
117947at6656	Fragmented	TRINITY_DN180378_c0_g1_i1:30-254	151.3	71	https://www.orthodb.org/v10?query=117947at6656	nuclear inhibitor of protein phosphatase 1
118014at6656	Missing
118037at6656	Missing
118496at6656	Missing
118527at6656	Complete	TRINITY_DN82020_c0_g1_i1:74-652	307.6	175	https://www.orthodb.org/v10?query=118527at6656	Proteasome subunit beta type
118761at6656	Missing
118780at6656	Fragmented	TRINITY_DN68455_c0_g1_i1:2-481	180.8	121	https://www.orthodb.org/v10?query=118780at6656	Probable ribosome biogenesis protein
118807at6656	Missing
118831at6656	Missing
118904at6656	Fragmented	TRINITY_DN63762_c0_g1_i1:100-471	187.7	109	https://www.orthodb.org/v10?query=118904at6656	trafficking protein particle complex subunit 4
119012at6656	Missing
119144at6656	Missing
119188at6656	Fragmented	TRINITY_DN78682_c0_g1_i1:4-429	23.2	51	https://www.orthodb.org/v10?query=119188at6656	39S ribosomal protein L37, mitochondrial
119194at6656	Missing
119438at6656	Missing
119541at6656	Missing
119951at6656	Missing
120047at6656	Missing
120383at6656	Complete	TRINITY_DN3671_c0_g1_i1:136-657	227.4	143	https://www.orthodb.org/v10?query=120383at6656	39S ribosomal protein L32, mitochondrial
120445at6656	Missing
120875at6656	Missing
120907at6656	Fragmented	TRINITY_DN172986_c0_g1_i1:463-618	101	50	https://www.orthodb.org/v10?query=120907at6656	ER membrane protein complex subunit 10
120958at6656	Missing
121002at6656	Fragmented	TRINITY_DN152519_c0_g1_i1:2-445	114.6	114	https://www.orthodb.org/v10?query=121002at6656	cysteine and histidine-rich domain-containing protein
121220at6656	Missing
121530at6656	Missing
121558at6656	Complete	TRINITY_DN79959_c0_g1_i1:118-648	195.6	126	https://www.orthodb.org/v10?query=121558at6656	39S ribosomal protein L21, mitochondrial
121847at6656	Fragmented	TRINITY_DN155603_c0_g1_i1:45-212	71.8	51	https://www.orthodb.org/v10?query=121847at6656	Survival of motor neuron-related-splicing factor 30
121894at6656	Fragmented	TRINITY_DN50055_c0_g1_i1:4-276	99	84	https://www.orthodb.org/v10?query=121894at6656	LETM1 domain-containing protein 1
122526at6656	Complete	TRINITY_DN151710_c0_g1_i1:76-801	263.4	230	https://www.orthodb.org/v10?query=122526at6656	Serine proteases, trypsin domain
122665at6656	Fragmented	TRINITY_DN171402_c0_g1_i1:0-239	149.6	76	https://www.orthodb.org/v10?query=122665at6656	26S proteasome non-ATPase regulatory subunit 4
122816at6656	Missing
123035at6656	Fragmented	TRINITY_DN135137_c0_g1_i1:0-296	114.3	78	https://www.orthodb.org/v10?query=123035at6656	Mediator of RNA polymerase II transcription subunit 18
123320at6656	Missing
123409at6656	Fragmented	TRINITY_DN155771_c0_g1_i1:2-256	125.3	75	https://www.orthodb.org/v10?query=123409at6656	GOLD domain
123631at6656	Missing
123672at6656	Fragmented	TRINITY_DN18324_c0_g1_i1:2-223	70.8	65	https://www.orthodb.org/v10?query=123672at6656	Neuronal membrane glycoprotein M6-b
123790at6656	Missing
123793at6656	Complete	TRINITY_DN78315_c0_g1_i1:88-732	200.7	164	https://www.orthodb.org/v10?query=123793at6656	probable 28S ribosomal protein S26, mitochondrial
123853at6656	Missing
124174at6656	Fragmented	TRINITY_DN2164_c0_g1_i1:88-216	71	42	https://www.orthodb.org/v10?query=124174at6656	Golgi apparatus membrane protein TVP23 homolog
124282at6656	Missing
124400at6656	Complete	TRINITY_DN10063_c0_g1_i1:49-441	179.3	89	https://www.orthodb.org/v10?query=124400at6656	Ubiquitin-conjugating enzyme E2 J2
124452at6656	Fragmented	TRINITY_DN176158_c0_g1_i1:155-340	38.9	37	https://www.orthodb.org/v10?query=124452at6656	post-GPI attachment to proteins factor 3
124628at6656	Missing
124707at6656	Missing
124720at6656	Missing
124730at6656	Fragmented	TRINITY_DN156974_c0_g1_i1:2-310	117.1	87	https://www.orthodb.org/v10?query=124730at6656	Prefoldin subunit 3
124981at6656	Fragmented	TRINITY_DN82345_c12_g1_i1:98-487	81.9	103	https://www.orthodb.org/v10?query=124981at6656	protein KTI12 homolog
125100at6656	Missing
125127at6656	Missing
125210at6656	Complete	TRINITY_DN77598_c0_g1_i1:111-617	245	135	https://www.orthodb.org/v10?query=125210at6656	Ubiquitin-fold modifier-conjugating enzyme 1
125234at6656	Fragmented	TRINITY_DN73526_c0_g1_i1:113-487	193.9	100	https://www.orthodb.org/v10?query=125234at6656	Trafficking protein particle complex subunit 5
125238at6656	Missing
125414at6656	Complete	TRINITY_DN153510_c0_g1_i1:447-1055	301.9	160	https://www.orthodb.org/v10?query=125414at6656	rRNA-processing protein FCF1 homolog
125446at6656	Complete	TRINITY_DN56575_c0_g1_i2:148-795	341	185	https://www.orthodb.org/v10?query=125446at6656	transmembrane emp24 domain-containing protein eca
125452at6656	Missing
125716at6656	Fragmented	TRINITY_DN77781_c0_g1_i1:60-377	102.6	91	https://www.orthodb.org/v10?query=125716at6656	THO complex subunit 6 homolog
126074at6656	Fragmented	TRINITY_DN76929_c0_g1_i1:40-606	200	150	https://www.orthodb.org/v10?query=126074at6656	WD repeat-containing protein 55 homolog
126225at6656	Duplicated	TRINITY_DN2357_c0_g1_i1:19-790	147.4	88	https://www.orthodb.org/v10?query=126225at6656	chromatin modification-related protein MEAF6
126225at6656	Duplicated	TRINITY_DN2357_c0_g1_i2:19-702	147.4	88	https://www.orthodb.org/v10?query=126225at6656	chromatin modification-related protein MEAF6
126442at6656	Fragmented	TRINITY_DN13845_c0_g1_i1:139-585	159.5	130	https://www.orthodb.org/v10?query=126442at6656	JNK1/MAPK8-associated membrane protein
126483at6656	Missing
126733at6656	Fragmented	TRINITY_DN154065_c0_g1_i1:2-277	66.8	50	https://www.orthodb.org/v10?query=126733at6656	PITH domain
127349at6656	Missing
127511at6656	Fragmented	TRINITY_DN123902_c0_g1_i1:2-214	147.5	70	https://www.orthodb.org/v10?query=127511at6656	actin-related protein 2/3 complex subunit 4
127602at6656	Missing
127649at6656	Missing
127661at6656	Complete	TRINITY_DN72175_c0_g1_i1:124-732	135.9	133	https://www.orthodb.org/v10?query=127661at6656	39S ribosomal protein L44, mitochondrial
127775at6656	Duplicated	TRINITY_DN78220_c0_g1_i1:46-606	211.4	151	https://www.orthodb.org/v10?query=127775at6656	39S ribosomal protein L43, mitochondrial
127775at6656	Duplicated	TRINITY_DN78220_c0_g1_i2:46-606	211.4	151	https://www.orthodb.org/v10?query=127775at6656	39S ribosomal protein L43, mitochondrial
127998at6656	Complete	TRINITY_DN82518_c5_g1_i2:136-939	330.3	205	https://www.orthodb.org/v10?query=127998at6656	60S ribosomal protein L7a
128030at6656	Missing
128188at6656	Missing
128216at6656	Missing
128331at6656	Missing
128464at6656	Missing
128916at6656	Missing
129077at6656	Complete	TRINITY_DN81758_c0_g1_i1:83-628	302.5	163	https://www.orthodb.org/v10?query=129077at6656	malignant T-cell-amplified sequence 1 homolog
129131at6656	Missing
129200at6656	Complete	TRINITY_DN151604_c0_g1_i1:82-492	124.9	85	https://www.orthodb.org/v10?query=129200at6656	probable glucosamine 6-phosphate N-acetyltransferase
129593at6656	Complete	TRINITY_DN81517_c0_g1_i2:137-676	306	151	https://www.orthodb.org/v10?query=129593at6656	Calcium load-activated calcium channel
129618at6656	Complete	TRINITY_DN98133_c0_g1_i1:0-470	208.6	137	https://www.orthodb.org/v10?query=129618at6656	protein sarah
129675at6656	Fragmented	TRINITY_DN79236_c0_g2_i1:0-443	154.3	99	https://www.orthodb.org/v10?query=129675at6656	TIP41-like protein
129886at6656	Complete	TRINITY_DN95238_c0_g1_i1:0-425	172.6	103	https://www.orthodb.org/v10?query=129886at6656	Histone deacetylase complex subunit SAP18
129902at6656	Complete	TRINITY_DN82341_c15_g1_i1:69-527	149	109	https://www.orthodb.org/v10?query=129902at6656	28S ribosomal protein S17, mitochondrial
129989at6656	Duplicated	TRINITY_DN81941_c0_g1_i2:71-628	152.2	133	https://www.orthodb.org/v10?query=129989at6656	growth arrest and DNA damage-inducible proteins-interacting protein 1
129989at6656	Duplicated	TRINITY_DN81941_c0_g1_i3:71-628	152.2	133	https://www.orthodb.org/v10?query=129989at6656	growth arrest and DNA damage-inducible proteins-interacting protein 1
130105at6656	Missing
130126at6656	Fragmented	TRINITY_DN152050_c0_g1_i1:78-312	124.5	65	https://www.orthodb.org/v10?query=130126at6656	protein CWC15 homolog
130176at6656	Complete	TRINITY_DN80550_c0_g1_i1:1-642	226.7	180	https://www.orthodb.org/v10?query=130176at6656	uncharacterized protein C9orf78
130363at6656	Complete	TRINITY_DN83265_c3_g7_i1:0-485	168.4	130	https://www.orthodb.org/v10?query=130363at6656	39S ribosomal protein L19, mitochondrial
130514at6656	Duplicated	TRINITY_DN79546_c0_g1_i2:33-608	209.7	130	https://www.orthodb.org/v10?query=130514at6656	UPF0428 protein CXorf56 homolog
130514at6656	Duplicated	TRINITY_DN79546_c0_g1_i1:33-554	180.8	113	https://www.orthodb.org/v10?query=130514at6656	UPF0428 protein CXorf56 homolog
130563at6656	Missing
130663at6656	Complete	TRINITY_DN81029_c0_g1_i1:6-617	294.9	177	https://www.orthodb.org/v10?query=130663at6656	60S ribosomal protein L13a
130825at6656	Fragmented	TRINITY_DN136712_c0_g1_i1:52-204	52	44	https://www.orthodb.org/v10?query=130825at6656	vesicle transport protein SEC20
130923at6656	Missing
131276at6656	Missing
131307at6656	Missing
131495at6656	Missing
131516at6656	Fragmented	TRINITY_DN135066_c0_g1_i1:25-210	74.4	60	https://www.orthodb.org/v10?query=131516at6656	Mediator of RNA polymerase II transcription subunit 4
131588at6656	Missing
131642at6656	Complete	TRINITY_DN75439_c0_g1_i1:67-678	169.2	136	https://www.orthodb.org/v10?query=131642at6656	39S ribosomal protein L40, mitochondrial
131668at6656	Fragmented	TRINITY_DN134468_c0_g1_i1:123-335	102.1	64	https://www.orthodb.org/v10?query=131668at6656	protein canopy 4
131720at6656	Missing
131751at6656	Fragmented	TRINITY_DN180300_c0_g1_i1:47-229	85.3	46	https://www.orthodb.org/v10?query=131751at6656	sorting nexin-12
131921at6656	Missing
132329at6656	Complete	TRINITY_DN77143_c0_g1_i1:486-977	268.9	136	https://www.orthodb.org/v10?query=132329at6656	Signal peptidase complex catalytic subunit SEC11
132340at6656	Complete	TRINITY_DN81324_c0_g1_i1:4-552	283.9	168	https://www.orthodb.org/v10?query=132340at6656	60S ribosomal protein L18
132441at6656	Missing
132495at6656	Missing
132760at6656	Missing
132854at6656	Missing
132857at6656	Missing
133015at6656	Missing
133329at6656	Duplicated	TRINITY_DN82989_c2_g1_i1:345-821	122.1	91	https://www.orthodb.org/v10?query=133329at6656	protein archease-like
133329at6656	Duplicated	TRINITY_DN82989_c2_g1_i4:177-653	122.1	91	https://www.orthodb.org/v10?query=133329at6656	protein archease-like
133362at6656	Fragmented	TRINITY_DN145663_c0_g1_i1:11-151	71.9	45	https://www.orthodb.org/v10?query=133362at6656	probable N-acetyltransferase san
133422at6656	Fragmented	TRINITY_DN81423_c0_g1_i1:0-413	34.8	45	https://www.orthodb.org/v10?query=133422at6656	protein BCCIP homolog
133603at6656	Complete	TRINITY_DN69634_c0_g1_i1:2-433	79.8	88	https://www.orthodb.org/v10?query=133603at6656	probable cardiolipin synthase (CMP-forming)
133735at6656	Fragmented	TRINITY_DN80780_c0_g1_i3:1-375	103.1	80	https://www.orthodb.org/v10?query=133735at6656	DNA-directed RNA polymerase III subunit RPC8
133949at6656	Missing
134073at6656	Fragmented	TRINITY_DN166125_c0_g1_i1:2-349	104.5	89	https://www.orthodb.org/v10?query=134073at6656	methyltransferase-like protein 4
134209at6656	Duplicated	TRINITY_DN77088_c0_g1_i1:418-984	129.9	142	https://www.orthodb.org/v10?query=134209at6656	CD2 antigen cytoplasmic tail-binding protein 2 homolog
134209at6656	Duplicated	TRINITY_DN77088_c0_g1_i2:497-1063	129.9	142	https://www.orthodb.org/v10?query=134209at6656	CD2 antigen cytoplasmic tail-binding protein 2 homolog
134216at6656	Missing
134673at6656	Complete	TRINITY_DN132329_c0_g1_i1:26-655	280.2	174	https://www.orthodb.org/v10?query=134673at6656	complex I intermediate-associated protein 30, mitochondrial
134708at6656	Missing
134776at6656	Fragmented	TRINITY_DN151044_c0_g1_i1:3-191	84.4	55	https://www.orthodb.org/v10?query=134776at6656	J domain-containing protein
134835at6656	Missing
134853at6656	Fragmented	TRINITY_DN124415_c0_g1_i1:0-290	150.1	90	https://www.orthodb.org/v10?query=134853at6656	COP9 signalosome complex subunit 7a
134865at6656	Fragmented	TRINITY_DN76463_c0_g1_i1:1-399	100.8	93	https://www.orthodb.org/v10?query=134865at6656	phosducin-like protein
134885at6656	Missing
135065at6656	Complete	TRINITY_DN182995_c0_g1_i1:59-508	150.7	100	https://www.orthodb.org/v10?query=135065at6656	DNA-directed RNA polymerases I, II, and III subunit RPABC3
135075at6656	Complete	TRINITY_DN81577_c0_g1_i1:61-513	201.9	121	https://www.orthodb.org/v10?query=135075at6656	40S ribosomal protein S13
135107at6656	Duplicated	TRINITY_DN82183_c0_g1_i2:18-566	272.5	154	https://www.orthodb.org/v10?query=135107at6656	coatomer subunit zeta-1
135107at6656	Duplicated	TRINITY_DN82183_c0_g1_i4:18-566	272.5	154	https://www.orthodb.org/v10?query=135107at6656	coatomer subunit zeta-1
135107at6656	Duplicated	TRINITY_DN82183_c0_g1_i3:18-533	248	142	https://www.orthodb.org/v10?query=135107at6656	coatomer subunit zeta-1
135123at6656	Fragmented	TRINITY_DN93723_c0_g1_i1:81-323	99.1	71	https://www.orthodb.org/v10?query=135123at6656	DNA replication complex GINS protein PSF1-like
135203at6656	Missing
135204at6656	Complete	TRINITY_DN78327_c0_g1_i1:1-453	146.6	140	https://www.orthodb.org/v10?query=135204at6656	protein FRG1 homolog
135215at6656	Fragmented	TRINITY_DN109724_c0_g1_i1:60-200	49.3	45	https://www.orthodb.org/v10?query=135215at6656	leukocyte receptor cluster member 1 homolog
135357at6656	Missing
135373at6656	Duplicated	TRINITY_DN82101_c0_g1_i1:16-678	218.4	178	https://www.orthodb.org/v10?query=135373at6656	probable 39S ribosomal protein L24, mitochondrial
135373at6656	Duplicated	TRINITY_DN82101_c0_g1_i2:16-678	218.4	178	https://www.orthodb.org/v10?query=135373at6656	probable 39S ribosomal protein L24, mitochondrial
135391at6656	Fragmented	TRINITY_DN5933_c0_g1_i1:431-670	104.2	69	https://www.orthodb.org/v10?query=135391at6656	myotrophin
135526at6656	Fragmented	TRINITY_DN111392_c0_g1_i1:1-442	123	106	https://www.orthodb.org/v10?query=135526at6656	transcription termination factor 3, mitochondrial
135676at6656	Complete	TRINITY_DN81007_c0_g1_i1:98-541	129.7	86	https://www.orthodb.org/v10?query=135676at6656	Thioredoxin
135690at6656	Fragmented	TRINITY_DN141912_c0_g1_i1:640-861	81.1	56	https://www.orthodb.org/v10?query=135690at6656	transmembrane protein 50A
135702at6656	Complete	TRINITY_DN81469_c0_g1_i1:68-583	182.4	114	https://www.orthodb.org/v10?query=135702at6656	28S ribosomal protein S24, mitochondrial
135764at6656	Missing
135828at6656	Fragmented	TRINITY_DN33300_c0_g1_i1:2-286	114.9	80	https://www.orthodb.org/v10?query=135828at6656	ubiquitin-conjugating enzyme E2 variant 2
135834at6656	Fragmented	TRINITY_DN112906_c0_g1_i1:123-461	164.5	91	https://www.orthodb.org/v10?query=135834at6656	protein BUD31 homolog
135859at6656	Missing
135975at6656	Missing
135994at6656	Missing
136055at6656	Fragmented	TRINITY_DN81390_c0_g1_i2:510-833	134.9	86	https://www.orthodb.org/v10?query=136055at6656	Translocon-associated protein subunit beta
136095at6656	Fragmented	TRINITY_DN80499_c0_g1_i1:0-677	133.6	222	https://www.orthodb.org/v10?query=136095at6656	28S ribosomal protein S27, mitochondrial
136119at6656	Missing
136224at6656	Fragmented	TRINITY_DN114130_c0_g1_i1:27-242	107.2	68	https://www.orthodb.org/v10?query=136224at6656	DNA replication complex GINS protein PSF2
136365at6656	Duplicated	TRINITY_DN81749_c0_g1_i3:389-760	140.2	100	https://www.orthodb.org/v10?query=136365at6656	39S ribosomal protein L27, mitochondrial
136365at6656	Duplicated	TRINITY_DN81749_c0_g1_i2:76-492	139.6	100	https://www.orthodb.org/v10?query=136365at6656	39S ribosomal protein L27, mitochondrial
136559at6656	Missing
136888at6656	Complete	TRINITY_DN81341_c0_g1_i1:1-840	101.2	88	https://www.orthodb.org/v10?query=136888at6656	tRNA-splicing endonuclease subunit Sen2
137050at6656	Complete	TRINITY_DN82727_c14_g4_i1:72-488	195.3	102	https://www.orthodb.org/v10?query=137050at6656	40S ribosomal protein S12
137197at6656	Missing
137202at6656	Missing
137334at6656	Complete	TRINITY_DN80911_c0_g1_i1:123-512	119.8	90	https://www.orthodb.org/v10?query=137334at6656	28S ribosomal protein S14, mitochondrial
137338at6656	Fragmented	TRINITY_DN183567_c0_g1_i1:29-208	34.5	30	https://www.orthodb.org/v10?query=137338at6656	mimitin, mitochondrial
137422at6656	Complete	TRINITY_DN83788_c0_g1_i1:40-438	197.3	115	https://www.orthodb.org/v10?query=137422at6656	TM2 domain-containing protein almondex
137609at6656	Missing
137688at6656	Complete	TRINITY_DN76472_c0_g1_i4:2-736	254.9	198	https://www.orthodb.org/v10?query=137688at6656	39S ribosomal protein L1, mitochondrial
137709at6656	Fragmented	TRINITY_DN134368_c0_g1_i1:2-334	170.9	88	https://www.orthodb.org/v10?query=137709at6656	Nuclear factor interleukin-3-regulated protein
137711at6656	Duplicated	TRINITY_DN80334_c0_g1_i1:45-599	214.4	115	https://www.orthodb.org/v10?query=137711at6656	RNA-binding motif protein, X-linked 2
137711at6656	Duplicated	TRINITY_DN80334_c0_g1_i2:45-599	214.4	115	https://www.orthodb.org/v10?query=137711at6656	RNA-binding motif protein, X-linked 2
138243at6656	Missing
138271at6656	Complete	TRINITY_DN71267_c0_g1_i1:57-752	326.5	186	https://www.orthodb.org/v10?query=138271at6656	proteasome subunit beta type-1
138379at6656	Complete	TRINITY_DN81560_c0_g1_i1:121-516	128.6	99	https://www.orthodb.org/v10?query=138379at6656	CDGSH iron-sulfur domain-containing protein 2 homolog
138401at6656	Fragmented	TRINITY_DN169333_c0_g1_i1:1-235	67.2	41	https://www.orthodb.org/v10?query=138401at6656	prefoldin subunit 2
138502at6656	Fragmented	TRINITY_DN140593_c0_g1_i1:55-249	80.8	55	https://www.orthodb.org/v10?query=138502at6656	coiled-coil domain-containing protein 94
138553at6656	Complete	TRINITY_DN81475_c0_g1_i1:76-513	199.5	99	https://www.orthodb.org/v10?query=138553at6656	Glutaredoxin
138659at6656	Missing
138684at6656	Complete	TRINITY_DN68907_c0_g1_i1:252-647	146.9	82	https://www.orthodb.org/v10?query=138684at6656	probable 28S ribosomal protein S16, mitochondrial
138937at6656	Complete	TRINITY_DN74712_c0_g3_i1:141-620	140.4	106	https://www.orthodb.org/v10?query=138937at6656	coiled-coil domain-containing protein 12
139217at6656	Duplicated	TRINITY_DN75294_c0_g1_i1:52-777	182.4	176	https://www.orthodb.org/v10?query=139217at6656	ribosomal RNA processing protein 36 homolog
139217at6656	Duplicated	TRINITY_DN75294_c0_g1_i2:71-736	180.9	175	https://www.orthodb.org/v10?query=139217at6656	ribosomal RNA processing protein 36 homolog
139553at6656	Missing
139638at6656	Complete	TRINITY_DN161966_c0_g1_i1:84-530	192.5	112	https://www.orthodb.org/v10?query=139638at6656	putative oligosaccharyltransferase complex subunit CG9662
139744at6656	Complete	TRINITY_DN76667_c0_g1_i1:7-438	206.4	117	https://www.orthodb.org/v10?query=139744at6656	protein cornichon
139834at6656	Complete	TRINITY_DN83373_c2_g1_i10:41-661	305	173	https://www.orthodb.org/v10?query=139834at6656	coiled-coil domain-containing protein 25
140076at6656	Missing
140197at6656	Duplicated	TRINITY_DN81061_c1_g1_i1:468-929	214.9	128	https://www.orthodb.org/v10?query=140197at6656	ER membrane protein complex subunit 4
140197at6656	Duplicated	TRINITY_DN81061_c1_g1_i2:512-973	214.9	128	https://www.orthodb.org/v10?query=140197at6656	ER membrane protein complex subunit 4
140197at6656	Duplicated	TRINITY_DN81061_c1_g1_i3:530-991	214.9	128	https://www.orthodb.org/v10?query=140197at6656	ER membrane protein complex subunit 4
140198at6656	Missing
140403at6656	Complete	TRINITY_DN111486_c0_g1_i1:65-574	168.2	109	https://www.orthodb.org/v10?query=140403at6656	Ribosomal protein S11
140461at6656	Fragmented	TRINITY_DN95738_c0_g1_i1:2-247	94.6	68	https://www.orthodb.org/v10?query=140461at6656	vacuolar protein sorting-associated protein VTA1 homolog
140693at6656	Complete	TRINITY_DN81858_c0_g1_i1:146-634	153.3	102	https://www.orthodb.org/v10?query=140693at6656	NADH dehydrogenase
140874at6656	Missing
140903at6656	Fragmented	TRINITY_DN82920_c16_g1_i1:79-195	41.8	29	https://www.orthodb.org/v10?query=140903at6656	transmembrane protein 208
141031at6656	Fragmented	TRINITY_DN42309_c0_g1_i1:0-212	102.3	63	https://www.orthodb.org/v10?query=141031at6656	RILP-like protein homolog isoform X1
141163at6656	Complete	TRINITY_DN81899_c0_g1_i2:88-789	196.8	157	https://www.orthodb.org/v10?query=141163at6656	6-phosphogluconolactonase
141166at6656	Fragmented	TRINITY_DN128058_c0_g1_i1:1-261	18.6	54	https://www.orthodb.org/v10?query=141166at6656	syntaxin-6
141175at6656	Complete	TRINITY_DN77767_c0_g1_i2:146-523	152.6	101	https://www.orthodb.org/v10?query=141175at6656	Profilin
141298at6656	Missing
141804at6656	Missing
141859at6656	Complete	TRINITY_DN73204_c0_g1_i2:2-505	229.2	163	https://www.orthodb.org/v10?query=141859at6656	gonadal protein gdl
141916at6656	Missing
142388at6656	Missing
142415at6656	Complete	TRINITY_DN31148_c0_g1_i1:169-657	151.1	101	https://www.orthodb.org/v10?query=142415at6656	Charged multivesicular body protein 6
142522at6656	Fragmented	TRINITY_DN88679_c0_g1_i1:102-284	72	46	https://www.orthodb.org/v10?query=142522at6656	leptin receptor gene-related protein
142613at6656	Duplicated	TRINITY_DN82372_c10_g1_i1:1-546	241.4	140	https://www.orthodb.org/v10?query=142613at6656	Protein RER1
142613at6656	Duplicated	TRINITY_DN82372_c10_g1_i3:1-546	241.4	140	https://www.orthodb.org/v10?query=142613at6656	Protein RER1
142661at6656	Missing
142833at6656	Fragmented	TRINITY_DN67123_c0_g1_i1:132-314	62.9	40	https://www.orthodb.org/v10?query=142833at6656	alpha-endosulfine
143154at6656	Missing
143279at6656	Complete	TRINITY_DN81936_c0_g1_i1:130-555	124.4	103	https://www.orthodb.org/v10?query=143279at6656	NADH dehydrogenase
143459at6656	Fragmented	TRINITY_DN69710_c0_g1_i1:46-285	40.2	47	https://www.orthodb.org/v10?query=143459at6656	protein SMG9
143489at6656	Complete	TRINITY_DN83175_c4_g2_i3:2-517	89.4	103	https://www.orthodb.org/v10?query=143489at6656	BCL2/adenovirus E1B 19 kDa protein-interacting protein 3
143562at6656	Missing
143626at6656	Duplicated	TRINITY_DN16724_c0_g1_i1:336-683	198.9	88	https://www.orthodb.org/v10?query=143626at6656	splicing factor 3B subunit 6-like protein
143626at6656	Duplicated	TRINITY_DN16724_c0_g1_i2:134-511	198.6	88	https://www.orthodb.org/v10?query=143626at6656	splicing factor 3B subunit 6-like protein
143709at6656	Fragmented	TRINITY_DN9512_c0_g1_i1:1-228	53.7	53	https://www.orthodb.org/v10?query=143709at6656	Golgi SNAP receptor complex member 2
143812at6656	Missing
143930at6656	Duplicated	TRINITY_DN80847_c0_g1_i2:74-859	217.4	144	https://www.orthodb.org/v10?query=143930at6656	stromal cell-derived factor 2
143930at6656	Duplicated	TRINITY_DN80847_c0_g1_i1:52-912	216.8	144	https://www.orthodb.org/v10?query=143930at6656	stromal cell-derived factor 2
144337at6656	Missing
144652at6656	Missing
144836at6656	Duplicated	TRINITY_DN81961_c0_g1_i1:183-605	129.1	85	https://www.orthodb.org/v10?query=144836at6656	proteasome maturation protein
144836at6656	Duplicated	TRINITY_DN81961_c0_g1_i2:183-605	129.1	85	https://www.orthodb.org/v10?query=144836at6656	proteasome maturation protein
144851at6656	Missing
144853at6656	Complete	TRINITY_DN79489_c0_g1_i1:4-348	195.6	105	https://www.orthodb.org/v10?query=144853at6656	deoxynucleotidyltransferase terminal-interacting protein 2
145033at6656	Missing
145102at6656	Complete	TRINITY_DN172468_c0_g1_i1:2-454	196.8	98	https://www.orthodb.org/v10?query=145102at6656	Transcription elongation factor B polypeptide 1
145443at6656	Missing
145610at6656	Complete	TRINITY_DN7810_c0_g1_i1:686-1123	196.7	111	https://www.orthodb.org/v10?query=145610at6656	endothelial differentiation-related factor 1 homolog
145811at6656	Duplicated	TRINITY_DN77211_c0_g1_i2:123-790	273.4	157	https://www.orthodb.org/v10?query=145811at6656	39S ribosomal protein L11, mitochondrial
145811at6656	Duplicated	TRINITY_DN77211_c0_g1_i3:123-710	273.4	157	https://www.orthodb.org/v10?query=145811at6656	39S ribosomal protein L11, mitochondrial
145996at6656	Duplicated	TRINITY_DN78129_c0_g1_i1:86-580	166.8	110	https://www.orthodb.org/v10?query=145996at6656	15 kDa selenoprotein
145996at6656	Duplicated	TRINITY_DN78129_c0_g1_i2:86-580	166.8	110	https://www.orthodb.org/v10?query=145996at6656	15 kDa selenoprotein
146007at6656	Missing
146036at6656	Complete	TRINITY_DN70113_c0_g1_i1:1-486	85.9	108	https://www.orthodb.org/v10?query=146036at6656	protein TSSC4
146087at6656	Complete	TRINITY_DN81787_c0_g1_i1:110-487	210.1	112	https://www.orthodb.org/v10?query=146087at6656	DNA-directed RNA polymerase subunit
146102at6656	Complete	TRINITY_DN81857_c0_g1_i1:365-805	225.6	118	https://www.orthodb.org/v10?query=146102at6656	40S ribosomal protein S15
146103at6656	Duplicated	TRINITY_DN29102_c0_g1_i1:60-503	185.7	117	https://www.orthodb.org/v10?query=146103at6656	60S ribosomal protein L27a
146103at6656	Duplicated	TRINITY_DN29102_c0_g1_i2:269-712	185.7	117	https://www.orthodb.org/v10?query=146103at6656	60S ribosomal protein L27a
146383at6656	Complete	TRINITY_DN77857_c0_g1_i1:2-469	149.5	94	https://www.orthodb.org/v10?query=146383at6656	Transcription initiation factor TFIID subunit 12
146600at6656	Complete	TRINITY_DN81262_c0_g1_i1:171-794	240.4	147	https://www.orthodb.org/v10?query=146600at6656	ER membrane protein complex subunit 7 homolog
146920at6656	Missing
147002at6656	Missing
147025at6656	Fragmented	TRINITY_DN35075_c0_g1_i1:2-415	116.9	106	https://www.orthodb.org/v10?query=147025at6656	ribosomal RNA-processing protein 7 homolog A
147322at6656	Complete	TRINITY_DN83038_c4_g1_i1:33-512	223.7	137	https://www.orthodb.org/v10?query=147322at6656	Mitochondrial import inner membrane translocase subunit Tim22
147657at6656	Fragmented	TRINITY_DN118537_c0_g1_i1:146-490	151.9	96	https://www.orthodb.org/v10?query=147657at6656	OTU domain-containing protein 6B
147723at6656	Complete	TRINITY_DN76095_c0_g1_i1:73-408	168.3	98	https://www.orthodb.org/v10?query=147723at6656	Dolichyl-diphosphooligosaccharide--protein glycosyltransferase subunit DAD1
147852at6656	Missing
147891at6656	Missing
147980at6656	Missing
148134at6656	Complete	TRINITY_DN82543_c16_g1_i1:138-593	229.7	129	https://www.orthodb.org/v10?query=148134at6656	Ribosomal protein S13
148619at6656	Complete	TRINITY_DN78013_c0_g1_i1:75-374	131.6	77	https://www.orthodb.org/v10?query=148619at6656	HIG1 domain family member 2A
148713at6656	Missing
148851at6656	Fragmented	TRINITY_DN21115_c0_g1_i1:36-188	93.7	50	https://www.orthodb.org/v10?query=148851at6656	Trafficking protein particle complex subunit 2
148890at6656	Complete	TRINITY_DN82156_c0_g1_i1:1-564	211.9	120	https://www.orthodb.org/v10?query=148890at6656	NADH dehydrogenase
149101at6656	Complete	TRINITY_DN98270_c0_g1_i1:387-950	231.5	157	https://www.orthodb.org/v10?query=149101at6656	protein FAM173B
149126at6656	Fragmented	TRINITY_DN11784_c0_g1_i1:2-376	77.5	64	https://www.orthodb.org/v10?query=149126at6656	thioredoxin domain-containing protein
149251at6656	Missing
149405at6656	Missing
149680at6656	Missing
149753at6656	Missing
149796at6656	Missing
149819at6656	Complete	TRINITY_DN77018_c0_g1_i2:53-523	152.7	112	https://www.orthodb.org/v10?query=149819at6656	Signal peptidase complex subunit 2
149973at6656	Complete	TRINITY_DN75098_c0_g1_i1:2-649	164.3	105	https://www.orthodb.org/v10?query=149973at6656	28S ribosomal protein S31, mitochondrial
149977at6656	Complete	TRINITY_DN78006_c0_g1_i1:90-503	168.5	96	https://www.orthodb.org/v10?query=149977at6656	U6 snRNA-associated Sm-like protein LSm1
150005at6656	Missing
150049at6656	Missing
150137at6656	Missing
150182at6656	Missing
150251at6656	Fragmented	TRINITY_DN77553_c0_g1_i2:298-612	115.6	92	https://www.orthodb.org/v10?query=150251at6656	zinc finger protein 830
150327at6656	Duplicated	TRINITY_DN81768_c0_g1_i1:82-432	171.3	94	https://www.orthodb.org/v10?query=150327at6656	DNA-directed RNA polymerase II subunit RPB11
150327at6656	Duplicated	TRINITY_DN81768_c0_g1_i2:82-432	171.3	94	https://www.orthodb.org/v10?query=150327at6656	DNA-directed RNA polymerase II subunit RPB11
150479at6656	Missing
150583at6656	Complete	TRINITY_DN82893_c1_g1_i1:81-503	78.5	58	https://www.orthodb.org/v10?query=150583at6656	39S ribosomal protein L54, mitochondrial
150585at6656	Duplicated	TRINITY_DN82935_c6_g1_i1:236-643	194.3	118	https://www.orthodb.org/v10?query=150585at6656	60S ribosomal protein L27
150585at6656	Duplicated	TRINITY_DN82935_c6_g1_i4:236-667	194	118	https://www.orthodb.org/v10?query=150585at6656	60S ribosomal protein L27
150585at6656	Duplicated	TRINITY_DN82935_c6_g1_i2:66-461	167.9	106	https://www.orthodb.org/v10?query=150585at6656	60S ribosomal protein L27
150667at6656	Complete	TRINITY_DN95324_c0_g1_i1:166-540	152.1	96	https://www.orthodb.org/v10?query=150667at6656	multifunctional methyltransferase subunit TRM112-like protein
150765at6656	Complete	TRINITY_DN81877_c0_g1_i1:300-818	201.4	110	https://www.orthodb.org/v10?query=150765at6656	mesencephalic astrocyte-derived neurotrophic factor homolog
151102at6656	Complete	TRINITY_DN80805_c0_g1_i1:76-525	171.6	121	https://www.orthodb.org/v10?query=151102at6656	39S ribosomal protein L23, mitochondrial
151111at6656	Missing
151114at6656	Duplicated	TRINITY_DN81045_c0_g1_i1:1-501	137.3	86	https://www.orthodb.org/v10?query=151114at6656	protein Dr1
151114at6656	Duplicated	TRINITY_DN81045_c0_g1_i3:1-501	137.3	86	https://www.orthodb.org/v10?query=151114at6656	protein Dr1
151393at6656	Missing
151436at6656	Complete	TRINITY_DN81097_c0_g1_i1:88-453	134.4	105	https://www.orthodb.org/v10?query=151436at6656	prefoldin subunit 6
151642at6656	Duplicated	TRINITY_DN82031_c0_g1_i1:202-669	120.8	93	https://www.orthodb.org/v10?query=151642at6656	39S ribosomal protein L51, mitochondrial
151642at6656	Duplicated	TRINITY_DN82031_c0_g1_i4:202-669	120.8	93	https://www.orthodb.org/v10?query=151642at6656	39S ribosomal protein L51, mitochondrial
151658at6656	Complete	TRINITY_DN80955_c0_g1_i1:0-521	90.2	105	https://www.orthodb.org/v10?query=151658at6656	39S ribosomal protein L30, mitochondrial
152032at6656	Complete	TRINITY_DN79977_c0_g1_i2:78-515	153.2	104	https://www.orthodb.org/v10?query=152032at6656	signal recognition particle 19 kDa protein
152109at6656	Missing
152402at6656	Fragmented	TRINITY_DN37503_c0_g2_i1:20-259	56.6	49	https://www.orthodb.org/v10?query=152402at6656	protein LSM12 homolog
152534at6656	Complete	TRINITY_DN81747_c0_g1_i1:2-508	162.3	104	https://www.orthodb.org/v10?query=152534at6656	28S ribosomal protein S10, mitochondrial
152871at6656	Missing
153155at6656	Fragmented	TRINITY_DN79121_c0_g1_i1:2-385	102.3	77	https://www.orthodb.org/v10?query=153155at6656	39S ribosomal protein L17, mitochondrial
153232at6656	Duplicated	TRINITY_DN79569_c0_g1_i1:60-512	154.4	123	https://www.orthodb.org/v10?query=153232at6656	transmembrane protein 70 homolog, mitochondrial
153232at6656	Duplicated	TRINITY_DN79569_c0_g1_i2:67-519	154.4	123	https://www.orthodb.org/v10?query=153232at6656	transmembrane protein 70 homolog, mitochondrial
153312at6656	Complete	TRINITY_DN81572_c0_g1_i1:58-639	96	93	https://www.orthodb.org/v10?query=153312at6656	probable 39S ribosomal protein L49, mitochondrial
153534at6656	Complete	TRINITY_DN82930_c7_g2_i1:56-520	230.9	144	https://www.orthodb.org/v10?query=153534at6656	60S ribosomal protein L24
153693at6656	Duplicated	TRINITY_DN81501_c0_g1_i1:11-370	118.1	75	https://www.orthodb.org/v10?query=153693at6656	DNA-directed RNA polymerase subunit
153693at6656	Duplicated	TRINITY_DN81501_c0_g1_i2:11-370	118.1	75	https://www.orthodb.org/v10?query=153693at6656	DNA-directed RNA polymerase subunit
153873at6656	Missing
154133at6656	Missing
154415at6656	Complete	TRINITY_DN78028_c0_g1_i1:71-391	152.6	92	https://www.orthodb.org/v10?query=154415at6656	putative ATP synthase subunit f, mitochondrial
154507at6656	Complete	TRINITY_DN40441_c0_g1_i1:1-555	163.8	128	https://www.orthodb.org/v10?query=154507at6656	39S ribosomal protein L48, mitochondrial
155285at6656	Complete	TRINITY_DN81488_c0_g1_i1:67-552	155.3	114	https://www.orthodb.org/v10?query=155285at6656	39S ribosomal protein L18, mitochondrial
156057at6656	Complete	TRINITY_DN33099_c0_g2_i1:56-463	132.9	91	https://www.orthodb.org/v10?query=156057at6656	nuclear envelope phosphatase-regulatory subunit 1
156081at6656	Duplicated	TRINITY_DN81845_c0_g1_i1:72-554	192.5	120	https://www.orthodb.org/v10?query=156081at6656	ATP synthase subunit delta, mitochondrial
156081at6656	Duplicated	TRINITY_DN81845_c0_g1_i2:37-519	192.5	120	https://www.orthodb.org/v10?query=156081at6656	ATP synthase subunit delta, mitochondrial
156111at6656	Complete	TRINITY_DN111460_c0_g1_i1:110-589	150.5	135	https://www.orthodb.org/v10?query=156111at6656	NADH dehydrogenase
156305at6656	Missing
156395at6656	Complete	TRINITY_DN80216_c0_g1_i1:457-813	147.2	83	https://www.orthodb.org/v10?query=156395at6656	mitochondrial import inner membrane translocase subunit TIM14
156728at6656	Fragmented	TRINITY_DN178541_c0_g1_i1:85-246	81.1	48	https://www.orthodb.org/v10?query=156728at6656	uncharacterized protein C20orf24 homolog
156824at6656	Complete	TRINITY_DN66367_c0_g1_i2:87-617	161.9	103	https://www.orthodb.org/v10?query=156824at6656	Ribosomal protein L7/L12
156882at6656	Complete	TRINITY_DN80201_c0_g1_i1:27-854	138.9	154	https://www.orthodb.org/v10?query=156882at6656	28S ribosomal protein S15, mitochondrial
156975at6656	Missing
157486at6656	Duplicated	TRINITY_DN58361_c0_g1_i2:154-501	164.3	83	https://www.orthodb.org/v10?query=157486at6656	probable small nuclear ribonucleoprotein Sm D2
157486at6656	Duplicated	TRINITY_DN58361_c0_g1_i1:2-265	141.2	68	https://www.orthodb.org/v10?query=157486at6656	probable small nuclear ribonucleoprotein Sm D2
157579at6656	Complete	TRINITY_DN79127_c0_g1_i1:116-403	149.6	82	https://www.orthodb.org/v10?query=157579at6656	U6 snRNA-associated Sm-like protein LSm8
157851at6656	Duplicated	TRINITY_DN83278_c1_g1_i2:91-420	157.4	83	https://www.orthodb.org/v10?query=157851at6656	U6 snRNA-associated Sm-like protein LSm7
157851at6656	Duplicated	TRINITY_DN83278_c1_g1_i1:125-478	157	83	https://www.orthodb.org/v10?query=157851at6656	U6 snRNA-associated Sm-like protein LSm7
157879at6656	Complete	TRINITY_DN73521_c0_g1_i1:47-496	182.3	108	https://www.orthodb.org/v10?query=157879at6656	39S ribosomal protein L14, mitochondrial
158194at6656	Fragmented	TRINITY_DN93586_c0_g1_i1:90-560	44.3	49	https://www.orthodb.org/v10?query=158194at6656	UPF0692 protein CG33108
158760at6656	Missing
159231at6656	Complete	TRINITY_DN77753_c0_g1_i1:199-504	159.6	78	https://www.orthodb.org/v10?query=159231at6656	U6 snRNA-associated Sm-like protein LSm3
159420at6656	Complete	TRINITY_DN75288_c0_g1_i1:1-834	253.3	186	https://www.orthodb.org/v10?query=159420at6656	39S ribosomal protein L28, mitochondrial
159542at6656	Complete	TRINITY_DN81681_c0_g1_i1:102-461	121.3	82	https://www.orthodb.org/v10?query=159542at6656	huntingtin-interacting protein K
160675at6656	Complete	TRINITY_DN20656_c0_g1_i1:54-530	173.9	106	https://www.orthodb.org/v10?query=160675at6656	39S ribosomal protein L20, mitochondrial
160705at6656	Missing
161435at6656	Complete	TRINITY_DN111999_c0_g1_i2:106-405	73	50	https://www.orthodb.org/v10?query=161435at6656	NADH dehydrogenase
162059at6656	Complete	TRINITY_DN15840_c0_g1_i2:88-477	110.8	88	https://www.orthodb.org/v10?query=162059at6656	programmed cell death protein 5
162147at6656	Duplicated	TRINITY_DN82087_c0_g1_i3:81-830	222.1	150	https://www.orthodb.org/v10?query=162147at6656	anamorsin homolog
162147at6656	Duplicated	TRINITY_DN82087_c0_g1_i2:129-734	221.2	149	https://www.orthodb.org/v10?query=162147at6656	anamorsin homolog
162594at6656	Complete	TRINITY_DN82098_c0_g1_i1:64-423	146.8	77	https://www.orthodb.org/v10?query=162594at6656	NADH dehydrogenase
162628at6656	Complete	TRINITY_DN137223_c0_g1_i1:95-472	158.2	102	https://www.orthodb.org/v10?query=162628at6656	prefoldin subunit 5
162841at6656	Complete	TRINITY_DN78820_c0_g1_i1:0-518	249.7	149	https://www.orthodb.org/v10?query=162841at6656	mitochondrial import inner membrane translocase subunit Tim21
163670at6656	Complete	TRINITY_DN81806_c0_g1_i1:100-660	209.8	162	https://www.orthodb.org/v10?query=163670at6656	39S ribosomal protein L50, mitochondrial
163896at6656	Complete	TRINITY_DN94527_c0_g1_i1:25-408	99.2	90	https://www.orthodb.org/v10?query=163896at6656	prefoldin subunit 1
164354at6656	Complete	TRINITY_DN83464_c0_g1_i1:249-602	93.3	75	https://www.orthodb.org/v10?query=164354at6656	NADH dehydrogenase
164512at6656	Duplicated	TRINITY_DN82161_c8_g1_i2:0-398	119.7	78	https://www.orthodb.org/v10?query=164512at6656	28S ribosomal protein S18c, mitochondrial
164512at6656	Duplicated	TRINITY_DN82161_c8_g1_i3:0-398	119.7	78	https://www.orthodb.org/v10?query=164512at6656	28S ribosomal protein S18c, mitochondrial
165142at6656	Duplicated	TRINITY_DN76900_c0_g2_i1:6-233	119.9	64	https://www.orthodb.org/v10?query=165142at6656	probable small nuclear ribonucleoprotein G
165142at6656	Duplicated	TRINITY_DN76900_c0_g2_i2:6-233	119.9	64	https://www.orthodb.org/v10?query=165142at6656	probable small nuclear ribonucleoprotein G
165207at6656	Duplicated	TRINITY_DN71532_c0_g1_i1:1-534	141.7	106	https://www.orthodb.org/v10?query=165207at6656	28S ribosomal protein S18a, mitochondrial
165207at6656	Duplicated	TRINITY_DN71532_c0_g1_i2:1-534	141.7	106	https://www.orthodb.org/v10?query=165207at6656	28S ribosomal protein S18a, mitochondrial
165493at6656	Complete	TRINITY_DN82634_c0_g1_i1:48-416	168.9	105	https://www.orthodb.org/v10?query=165493at6656	60S ribosomal protein L35
166476at6656	Complete	TRINITY_DN11534_c0_g1_i2:360-692	127.2	79	https://www.orthodb.org/v10?query=166476at6656	ragulator complex protein LAMTOR3-A
166479at6656	Complete	TRINITY_DN78228_c0_g1_i1:404-808	126.8	103	https://www.orthodb.org/v10?query=166479at6656	Prefoldin subunit 4
166485at6656	Duplicated	TRINITY_DN78695_c0_g1_i2:56-376	93.7	72	https://www.orthodb.org/v10?query=166485at6656	39S ribosomal protein L42, mitochondrial
166485at6656	Duplicated	TRINITY_DN78695_c0_g1_i1:56-397	93.3	72	https://www.orthodb.org/v10?query=166485at6656	39S ribosomal protein L42, mitochondrial
169220at6656	Complete	TRINITY_DN80820_c0_g1_i1:100-402	72.7	59	https://www.orthodb.org/v10?query=169220at6656	death-associated protein 1

## Sheet: Sheet2
Supplementary Table S4: BUSCO analysis results by using annotated transcripts against arthropoda lineage (5.4.3 version)
# Busco id	Status	Sequence	Score	Length	OrthoDB url	Description
26653at6656	Complete	TRINITY_DN77407_c0_g1_i1:122-1423	671.3	372	https://www.orthodb.org/v10?query=26653at6656	ATP-binding cassette sub-family E member 1
31615at6656	Complete	TRINITY_DN82394_c0_g1_i2:2-1420	837.3	424	https://www.orthodb.org/v10?query=31615at6656	1,4-alpha-glucan-branching enzyme
37297at6656	Complete	TRINITY_DN82795_c2_g1_i5:369-2147	453.9	389	https://www.orthodb.org/v10?query=37297at6656	peroxisomal multifunctional enzyme type 2
50740at6656	Complete	TRINITY_DN31745_c0_g1_i1:188-1462	197	388	https://www.orthodb.org/v10?query=50740at6656	mitochondrial-processing peptidase subunit alpha
53298at6656	Complete	TRINITY_DN82248_c0_g1_i2:118-1944	384.6	579	https://www.orthodb.org/v10?query=53298at6656	Hypoxia up-regulated protein 1
58276at6656	Complete	TRINITY_DN80394_c0_g1_i1:0-1205	571	336	https://www.orthodb.org/v10?query=58276at6656	glutaryl-CoA dehydrogenase, mitochondrial
59393at6656	Complete	TRINITY_DN133772_c0_g1_i1:33-1118	150.4	217	https://www.orthodb.org/v10?query=59393at6656	serine palmitoyltransferase 1
65508at6656	Complete	TRINITY_DN82184_c0_g1_i1:15-1175	166.4	342	https://www.orthodb.org/v10?query=65508at6656	trifunctional enzyme subunit beta, mitochondrial
67191at6656	Complete	TRINITY_DN82203_c0_g1_i5:77-940	359.7	240	https://www.orthodb.org/v10?query=67191at6656	cytochrome c oxidase assembly protein COX15 homolog
69742at6656	Complete	TRINITY_DN72081_c0_g1_i2:1-1155	355.7	294	https://www.orthodb.org/v10?query=69742at6656	26S proteasome non-ATPase regulatory subunit 13
73084at6656	Complete	TRINITY_DN82934_c8_g4_i1:0-1073	528.7	281	https://www.orthodb.org/v10?query=73084at6656	Eukaryotic translation initiation factor 3 subunit E
80067at6656	Complete	TRINITY_DN80474_c0_g1_i1:46-753	297.5	172	https://www.orthodb.org/v10?query=80067at6656	probable 39S ribosomal protein L45, mitochondrial
83613at6656	Complete	TRINITY_DN97520_c0_g1_i1:135-722	314.9	179	https://www.orthodb.org/v10?query=83613at6656	presenilins-associated rhomboid-like protein, mitochondrial
84097at6656	Complete	TRINITY_DN80985_c0_g1_i1:2-1018	347.6	239	https://www.orthodb.org/v10?query=84097at6656	NADH dehydrogenase
84169at6656	Complete	TRINITY_DN82021_c0_g1_i1:26-781	417.2	209	https://www.orthodb.org/v10?query=84169at6656	26S proteasome non-ATPase regulatory subunit 14
90931at6656	Complete	TRINITY_DN83342_c5_g1_i3:20-1276	572.3	336	https://www.orthodb.org/v10?query=90931at6656	elongation factor 1-gamma
91002at6656	Complete	TRINITY_DN82445_c0_g1_i1:55-951	489.1	258	https://www.orthodb.org/v10?query=91002at6656	60S ribosomal protein L5
92167at6656	Complete	TRINITY_DN38035_c0_g1_i1:92-715	336.2	192	https://www.orthodb.org/v10?query=92167at6656	39S ribosomal protein L15, mitochondrial
93408at6656	Complete	TRINITY_DN136125_c0_g1_i1:52-798	299.6	172	https://www.orthodb.org/v10?query=93408at6656	zinc finger protein 330 homolog
95294at6656	Complete	TRINITY_DN81356_c0_g1_i4:2-673	280.9	181	https://www.orthodb.org/v10?query=95294at6656	protein SCO1 homolog, mitochondrial
96592at6656	Complete	TRINITY_DN82528_c0_g1_i2:0-950	419	257	https://www.orthodb.org/v10?query=96592at6656	Eukaryotic translation initiation factor 3 subunit I
97492at6656	Complete	TRINITY_DN79970_c0_g1_i1:51-815	371.8	200	https://www.orthodb.org/v10?query=97492at6656	Proteasome subunit alpha type
98845at6656	Complete	TRINITY_DN78059_c0_g1_i2:31-1660	312.1	176	https://www.orthodb.org/v10?query=98845at6656	Proteasome subunit alpha type
98927at6656	Complete	TRINITY_DN78169_c0_g1_i2:1-864	308.7	212	https://www.orthodb.org/v10?query=98927at6656	tRNA methyltransferase 10 homolog A
99204at6656	Complete	TRINITY_DN95828_c0_g1_i1:0-686	228.9	182	https://www.orthodb.org/v10?query=99204at6656	39S ribosomal protein L9, mitochondrial
99377at6656	Complete	TRINITY_DN79410_c0_g1_i1:1-738	308.2	179	https://www.orthodb.org/v10?query=99377at6656	28S ribosomal protein S2, mitochondrial
100296at6656	Complete	TRINITY_DN81855_c0_g1_i2:44-889	342.2	222	https://www.orthodb.org/v10?query=100296at6656	Ubiquitin thioesterase
101886at6656	Complete	TRINITY_DN150735_c0_g1_i1:26-796	424.2	227	https://www.orthodb.org/v10?query=101886at6656	Ribosomal protein L2
104198at6656	Complete	TRINITY_DN46066_c0_g1_i1:1-703	190	98	https://www.orthodb.org/v10?query=104198at6656	nuclear migration protein nudC
104410at6656	Complete	TRINITY_DN82521_c3_g1_i1:112-942	361.8	241	https://www.orthodb.org/v10?query=104410at6656	Eukaryotic translation initiation factor 3 subunit F
104898at6656	Complete	TRINITY_DN58330_c0_g1_i1:20-826	161.1	168	https://www.orthodb.org/v10?query=104898at6656	dnaJ homolog subfamily C member 17
105000at6656	Complete	TRINITY_DN131519_c0_g1_i1:1-384	129.5	107	https://www.orthodb.org/v10?query=105000at6656	ubiquinol-cytochrome-c reductase complex assembly factor 1
106639at6656	Complete	TRINITY_DN82436_c0_g1_i1:63-734	283.8	169	https://www.orthodb.org/v10?query=106639at6656	Proteasome subunit beta type
107139at6656	Complete	TRINITY_DN73503_c0_g1_i1:128-871	226	168	https://www.orthodb.org/v10?query=107139at6656	ribosome production factor 2 homolog
107802at6656	Complete	TRINITY_DN73788_c0_g1_i2:415-1215	270.3	204	https://www.orthodb.org/v10?query=107802at6656	serine-threonine kinase receptor-associated protein
108162at6656	Complete	TRINITY_DN83013_c9_g2_i2:94-735	271.4	175	https://www.orthodb.org/v10?query=108162at6656	Eukaryotic translation initiation factor 3 subunit K
109325at6656	Complete	TRINITY_DN73536_c0_g1_i2:269-1150	365	232	https://www.orthodb.org/v10?query=109325at6656	electron transfer flavoprotein subunit alpha, mitochondrial
109484at6656	Complete	TRINITY_DN81322_c0_g1_i1:177-887	322	189	https://www.orthodb.org/v10?query=109484at6656	ribosome biogenesis protein NSA2 homolog
109923at6656	Complete	TRINITY_DN79095_c0_g1_i1:2-853	358.3	249	https://www.orthodb.org/v10?query=109923at6656	39S ribosomal protein L38, mitochondrial
110129at6656	Complete	TRINITY_DN79737_c0_g1_i1:44-496	203.4	133	https://www.orthodb.org/v10?query=110129at6656	28S ribosomal protein S7, mitochondrial
111236at6656	Complete	TRINITY_DN82946_c6_g1_i1:70-1035	294.4	180	https://www.orthodb.org/v10?query=111236at6656	SPARC
112281at6656	Complete	TRINITY_DN81979_c0_g1_i1:107-760	106.5	159	https://www.orthodb.org/v10?query=112281at6656	Chitin binding domain
113604at6656	Complete	TRINITY_DN42573_c0_g1_i1:51-776	264.7	181	https://www.orthodb.org/v10?query=113604at6656	Ribosome assembly factor mrt4
113622at6656	Complete	TRINITY_DN81396_c0_g1_i3:0-548	236.5	136	https://www.orthodb.org/v10?query=113622at6656	ribosomal RNA small subunit methyltransferase NEP1
113818at6656	Complete	TRINITY_DN69384_c0_g1_i1:0-440	235.2	134	https://www.orthodb.org/v10?query=113818at6656	Mitochondrial inner membrane protease ATP23
114019at6656	Complete	TRINITY_DN72933_c0_g2_i1:85-657	139	132	https://www.orthodb.org/v10?query=114019at6656	NADH dehydrogenase (ubiquinone) complex I, assembly factor 6
115229at6656	Complete	TRINITY_DN72816_c0_g1_i1:126-731	155.6	130	https://www.orthodb.org/v10?query=115229at6656	RWD domain-containing protein 1
115986at6656	Complete	TRINITY_DN63283_c0_g1_i1:23-685	205.1	178	https://www.orthodb.org/v10?query=115986at6656	exosome complex component RRP46
116117at6656	Complete	TRINITY_DN80843_c0_g1_i1:402-953	328	166	https://www.orthodb.org/v10?query=116117at6656	Peptidyl-prolyl cis-trans isomerase
116608at6656	Complete	TRINITY_DN45502_c0_g2_i1:0-1154	437	291	https://www.orthodb.org/v10?query=116608at6656	NADH dehydrogenase
118527at6656	Complete	TRINITY_DN82020_c0_g1_i1:74-652	307.6	175	https://www.orthodb.org/v10?query=118527at6656	Proteasome subunit beta type
120383at6656	Complete	TRINITY_DN3671_c0_g1_i1:136-657	227.4	143	https://www.orthodb.org/v10?query=120383at6656	39S ribosomal protein L32, mitochondrial
121558at6656	Complete	TRINITY_DN79959_c0_g1_i1:118-648	195.6	126	https://www.orthodb.org/v10?query=121558at6656	39S ribosomal protein L21, mitochondrial
122526at6656	Complete	TRINITY_DN151710_c0_g1_i1:76-801	263.4	230	https://www.orthodb.org/v10?query=122526at6656	Serine proteases, trypsin domain
123793at6656	Complete	TRINITY_DN78315_c0_g1_i1:88-732	200.7	164	https://www.orthodb.org/v10?query=123793at6656	probable 28S ribosomal protein S26, mitochondrial
124400at6656	Complete	TRINITY_DN10063_c0_g1_i1:49-441	179.3	89	https://www.orthodb.org/v10?query=124400at6656	Ubiquitin-conjugating enzyme E2 J2
125210at6656	Complete	TRINITY_DN77598_c0_g1_i1:111-617	245	135	https://www.orthodb.org/v10?query=125210at6656	Ubiquitin-fold modifier-conjugating enzyme 1
125414at6656	Complete	TRINITY_DN153510_c0_g1_i1:447-1055	301.9	160	https://www.orthodb.org/v10?query=125414at6656	rRNA-processing protein FCF1 homolog
125446at6656	Complete	TRINITY_DN56575_c0_g1_i2:148-795	341	185	https://www.orthodb.org/v10?query=125446at6656	transmembrane emp24 domain-containing protein eca
127661at6656	Complete	TRINITY_DN72175_c0_g1_i1:124-732	135.9	133	https://www.orthodb.org/v10?query=127661at6656	39S ribosomal protein L44, mitochondrial
127998at6656	Complete	TRINITY_DN82518_c5_g1_i2:136-939	330.3	205	https://www.orthodb.org/v10?query=127998at6656	60S ribosomal protein L7a
129077at6656	Complete	TRINITY_DN81758_c0_g1_i1:83-628	302.5	163	https://www.orthodb.org/v10?query=129077at6656	malignant T-cell-amplified sequence 1 homolog
129200at6656	Complete	TRINITY_DN151604_c0_g1_i1:82-492	124.9	85	https://www.orthodb.org/v10?query=129200at6656	probable glucosamine 6-phosphate N-acetyltransferase
129593at6656	Complete	TRINITY_DN81517_c0_g1_i2:137-676	306	151	https://www.orthodb.org/v10?query=129593at6656	Calcium load-activated calcium channel
129618at6656	Complete	TRINITY_DN98133_c0_g1_i1:0-470	208.6	137	https://www.orthodb.org/v10?query=129618at6656	protein sarah
129886at6656	Complete	TRINITY_DN95238_c0_g1_i1:0-425	172.6	103	https://www.orthodb.org/v10?query=129886at6656	Histone deacetylase complex subunit SAP18
129902at6656	Complete	TRINITY_DN82341_c15_g1_i1:69-527	149	109	https://www.orthodb.org/v10?query=129902at6656	28S ribosomal protein S17, mitochondrial
130176at6656	Complete	TRINITY_DN80550_c0_g1_i1:1-642	226.7	180	https://www.orthodb.org/v10?query=130176at6656	uncharacterized protein C9orf78
130363at6656	Complete	TRINITY_DN83265_c3_g7_i1:0-485	168.4	130	https://www.orthodb.org/v10?query=130363at6656	39S ribosomal protein L19, mitochondrial
130663at6656	Complete	TRINITY_DN81029_c0_g1_i1:6-617	294.9	177	https://www.orthodb.org/v10?query=130663at6656	60S ribosomal protein L13a
131642at6656	Complete	TRINITY_DN75439_c0_g1_i1:67-678	169.2	136	https://www.orthodb.org/v10?query=131642at6656	39S ribosomal protein L40, mitochondrial
132329at6656	Complete	TRINITY_DN77143_c0_g1_i1:486-977	268.9	136	https://www.orthodb.org/v10?query=132329at6656	Signal peptidase complex catalytic subunit SEC11
132340at6656	Complete	TRINITY_DN81324_c0_g1_i1:4-552	283.9	168	https://www.orthodb.org/v10?query=132340at6656	60S ribosomal protein L18
133603at6656	Complete	TRINITY_DN69634_c0_g1_i1:2-433	79.8	88	https://www.orthodb.org/v10?query=133603at6656	probable cardiolipin synthase (CMP-forming)
134673at6656	Complete	TRINITY_DN132329_c0_g1_i1:26-655	280.2	174	https://www.orthodb.org/v10?query=134673at6656	complex I intermediate-associated protein 30, mitochondrial
135065at6656	Complete	TRINITY_DN182995_c0_g1_i1:59-508	150.7	100	https://www.orthodb.org/v10?query=135065at6656	DNA-directed RNA polymerases I, II, and III subunit RPABC3
135075at6656	Complete	TRINITY_DN81577_c0_g1_i1:61-513	201.9	121	https://www.orthodb.org/v10?query=135075at6656	40S ribosomal protein S13
135204at6656	Complete	TRINITY_DN78327_c0_g1_i1:1-453	146.6	140	https://www.orthodb.org/v10?query=135204at6656	protein FRG1 homolog
135676at6656	Complete	TRINITY_DN81007_c0_g1_i1:98-541	129.7	86	https://www.orthodb.org/v10?query=135676at6656	Thioredoxin
135702at6656	Complete	TRINITY_DN81469_c0_g1_i1:68-583	182.4	114	https://www.orthodb.org/v10?query=135702at6656	28S ribosomal protein S24, mitochondrial
136888at6656	Complete	TRINITY_DN81341_c0_g1_i1:1-840	101.2	88	https://www.orthodb.org/v10?query=136888at6656	tRNA-splicing endonuclease subunit Sen2
137050at6656	Complete	TRINITY_DN82727_c14_g4_i1:72-488	195.3	102	https://www.orthodb.org/v10?query=137050at6656	40S ribosomal protein S12
137334at6656	Complete	TRINITY_DN80911_c0_g1_i1:123-512	119.8	90	https://www.orthodb.org/v10?query=137334at6656	28S ribosomal protein S14, mitochondrial
137422at6656	Complete	TRINITY_DN83788_c0_g1_i1:40-438	197.3	115	https://www.orthodb.org/v10?query=137422at6656	TM2 domain-containing protein almondex
137688at6656	Complete	TRINITY_DN76472_c0_g1_i4:2-736	254.9	198	https://www.orthodb.org/v10?query=137688at6656	39S ribosomal protein L1, mitochondrial
138271at6656	Complete	TRINITY_DN71267_c0_g1_i1:57-752	326.5	186	https://www.orthodb.org/v10?query=138271at6656	proteasome subunit beta type-1
138379at6656	Complete	TRINITY_DN81560_c0_g1_i1:121-516	128.6	99	https://www.orthodb.org/v10?query=138379at6656	CDGSH iron-sulfur domain-containing protein 2 homolog
138553at6656	Complete	TRINITY_DN81475_c0_g1_i1:76-513	199.5	99	https://www.orthodb.org/v10?query=138553at6656	Glutaredoxin
138684at6656	Complete	TRINITY_DN68907_c0_g1_i1:252-647	146.9	82	https://www.orthodb.org/v10?query=138684at6656	probable 28S ribosomal protein S16, mitochondrial
138937at6656	Complete	TRINITY_DN74712_c0_g3_i1:141-620	140.4	106	https://www.orthodb.org/v10?query=138937at6656	coiled-coil domain-containing protein 12
139638at6656	Complete	TRINITY_DN161966_c0_g1_i1:84-530	192.5	112	https://www.orthodb.org/v10?query=139638at6656	putative oligosaccharyltransferase complex subunit CG9662
139744at6656	Complete	TRINITY_DN76667_c0_g1_i1:7-438	206.4	117	https://www.orthodb.org/v10?query=139744at6656	protein cornichon
139834at6656	Complete	TRINITY_DN83373_c2_g1_i10:41-661	305	173	https://www.orthodb.org/v10?query=139834at6656	coiled-coil domain-containing protein 25
140403at6656	Complete	TRINITY_DN111486_c0_g1_i1:65-574	168.2	109	https://www.orthodb.org/v10?query=140403at6656	Ribosomal protein S11
140693at6656	Complete	TRINITY_DN81858_c0_g1_i1:146-634	153.3	102	https://www.orthodb.org/v10?query=140693at6656	NADH dehydrogenase
141163at6656	Complete	TRINITY_DN81899_c0_g1_i2:88-789	196.8	157	https://www.orthodb.org/v10?query=141163at6656	6-phosphogluconolactonase
141175at6656	Complete	TRINITY_DN77767_c0_g1_i2:146-523	152.6	101	https://www.orthodb.org/v10?query=141175at6656	Profilin
141859at6656	Complete	TRINITY_DN73204_c0_g1_i2:2-505	229.2	163	https://www.orthodb.org/v10?query=141859at6656	gonadal protein gdl
142415at6656	Complete	TRINITY_DN31148_c0_g1_i1:169-657	151.1	101	https://www.orthodb.org/v10?query=142415at6656	Charged multivesicular body protein 6
143279at6656	Complete	TRINITY_DN81936_c0_g1_i1:130-555	124.4	103	https://www.orthodb.org/v10?query=143279at6656	NADH dehydrogenase
143489at6656	Complete	TRINITY_DN83175_c4_g2_i3:2-517	89.4	103	https://www.orthodb.org/v10?query=143489at6656	BCL2/adenovirus E1B 19 kDa protein-interacting protein 3
144853at6656	Complete	TRINITY_DN79489_c0_g1_i1:4-348	195.6	105	https://www.orthodb.org/v10?query=144853at6656	deoxynucleotidyltransferase terminal-interacting protein 2
145102at6656	Complete	TRINITY_DN172468_c0_g1_i1:2-454	196.8	98	https://www.orthodb.org/v10?query=145102at6656	Transcription elongation factor B polypeptide 1
145610at6656	Complete	TRINITY_DN7810_c0_g1_i1:686-1123	196.7	111	https://www.orthodb.org/v10?query=145610at6656	endothelial differentiation-related factor 1 homolog
146036at6656	Complete	TRINITY_DN70113_c0_g1_i1:1-486	85.9	108	https://www.orthodb.org/v10?query=146036at6656	protein TSSC4
146087at6656	Complete	TRINITY_DN81787_c0_g1_i1:110-487	210.1	112	https://www.orthodb.org/v10?query=146087at6656	DNA-directed RNA polymerase subunit
146102at6656	Complete	TRINITY_DN81857_c0_g1_i1:365-805	225.6	118	https://www.orthodb.org/v10?query=146102at6656	40S ribosomal protein S15
146383at6656	Complete	TRINITY_DN77857_c0_g1_i1:2-469	149.5	94	https://www.orthodb.org/v10?query=146383at6656	Transcription initiation factor TFIID subunit 12
146600at6656	Complete	TRINITY_DN81262_c0_g1_i1:171-794	240.4	147	https://www.orthodb.org/v10?query=146600at6656	ER membrane protein complex subunit 7 homolog
147322at6656	Complete	TRINITY_DN83038_c4_g1_i1:33-512	223.7	137	https://www.orthodb.org/v10?query=147322at6656	Mitochondrial import inner membrane translocase subunit Tim22
147723at6656	Complete	TRINITY_DN76095_c0_g1_i1:73-408	168.3	98	https://www.orthodb.org/v10?query=147723at6656	Dolichyl-diphosphooligosaccharide--protein glycosyltransferase subunit DAD1
148134at6656	Complete	TRINITY_DN82543_c16_g1_i1:138-593	229.7	129	https://www.orthodb.org/v10?query=148134at6656	Ribosomal protein S13
148619at6656	Complete	TRINITY_DN78013_c0_g1_i1:75-374	131.6	77	https://www.orthodb.org/v10?query=148619at6656	HIG1 domain family member 2A
148890at6656	Complete	TRINITY_DN82156_c0_g1_i1:1-564	211.9	120	https://www.orthodb.org/v10?query=148890at6656	NADH dehydrogenase
149101at6656	Complete	TRINITY_DN98270_c0_g1_i1:387-950	231.5	157	https://www.orthodb.org/v10?query=149101at6656	protein FAM173B
149819at6656	Complete	TRINITY_DN77018_c0_g1_i2:53-523	152.7	112	https://www.orthodb.org/v10?query=149819at6656	Signal peptidase complex subunit 2
149973at6656	Complete	TRINITY_DN75098_c0_g1_i1:2-649	164.3	105	https://www.orthodb.org/v10?query=149973at6656	28S ribosomal protein S31, mitochondrial
149977at6656	Complete	TRINITY_DN78006_c0_g1_i1:90-503	168.5	96	https://www.orthodb.org/v10?query=149977at6656	U6 snRNA-associated Sm-like protein LSm1
150583at6656	Complete	TRINITY_DN82893_c1_g1_i1:81-503	78.5	58	https://www.orthodb.org/v10?query=150583at6656	39S ribosomal protein L54, mitochondrial
150667at6656	Complete	TRINITY_DN95324_c0_g1_i1:166-540	152.1	96	https://www.orthodb.org/v10?query=150667at6656	multifunctional methyltransferase subunit TRM112-like protein
150765at6656	Complete	TRINITY_DN81877_c0_g1_i1:300-818	201.4	110	https://www.orthodb.org/v10?query=150765at6656	mesencephalic astrocyte-derived neurotrophic factor homolog
151102at6656	Complete	TRINITY_DN80805_c0_g1_i1:76-525	171.6	121	https://www.orthodb.org/v10?query=151102at6656	39S ribosomal protein L23, mitochondrial
151436at6656	Complete	TRINITY_DN81097_c0_g1_i1:88-453	134.4	105	https://www.orthodb.org/v10?query=151436at6656	prefoldin subunit 6
151658at6656	Complete	TRINITY_DN80955_c0_g1_i1:0-521	90.2	105	https://www.orthodb.org/v10?query=151658at6656	39S ribosomal protein L30, mitochondrial
152032at6656	Complete	TRINITY_DN79977_c0_g1_i2:78-515	153.2	104	https://www.orthodb.org/v10?query=152032at6656	signal recognition particle 19 kDa protein
152534at6656	Complete	TRINITY_DN81747_c0_g1_i1:2-508	162.3	104	https://www.orthodb.org/v10?query=152534at6656	28S ribosomal protein S10, mitochondrial
153312at6656	Complete	TRINITY_DN81572_c0_g1_i1:58-639	96	93	https://www.orthodb.org/v10?query=153312at6656	probable 39S ribosomal protein L49, mitochondrial
153534at6656	Complete	TRINITY_DN82930_c7_g2_i1:56-520	230.9	144	https://www.orthodb.org/v10?query=153534at6656	60S ribosomal protein L24
154415at6656	Complete	TRINITY_DN78028_c0_g1_i1:71-391	152.6	92	https://www.orthodb.org/v10?query=154415at6656	putative ATP synthase subunit f, mitochondrial
154507at6656	Complete	TRINITY_DN40441_c0_g1_i1:1-555	163.8	128	https://www.orthodb.org/v10?query=154507at6656	39S ribosomal protein L48, mitochondrial
155285at6656	Complete	TRINITY_DN81488_c0_g1_i1:67-552	155.3	114	https://www.orthodb.org/v10?query=155285at6656	39S ribosomal protein L18, mitochondrial
156057at6656	Complete	TRINITY_DN33099_c0_g2_i1:56-463	132.9	91	https://www.orthodb.org/v10?query=156057at6656	nuclear envelope phosphatase-regulatory subunit 1
156111at6656	Complete	TRINITY_DN111460_c0_g1_i1:110-589	150.5	135	https://www.orthodb.org/v10?query=156111at6656	NADH dehydrogenase
156395at6656	Complete	TRINITY_DN80216_c0_g1_i1:457-813	147.2	83	https://www.orthodb.org/v10?query=156395at6656	mitochondrial import inner membrane translocase subunit TIM14
156824at6656	Complete	TRINITY_DN66367_c0_g1_i2:87-617	161.9	103	https://www.orthodb.org/v10?query=156824at6656	Ribosomal protein L7/L12
156882at6656	Complete	TRINITY_DN80201_c0_g1_i1:27-854	138.9	154	https://www.orthodb.org/v10?query=156882at6656	28S ribosomal protein S15, mitochondrial
157579at6656	Complete	TRINITY_DN79127_c0_g1_i1:116-403	149.6	82	https://www.orthodb.org/v10?query=157579at6656	U6 snRNA-associated Sm-like protein LSm8
157879at6656	Complete	TRINITY_DN73521_c0_g1_i1:47-496	182.3	108	https://www.orthodb.org/v10?query=157879at6656	39S ribosomal protein L14, mitochondrial
159231at6656	Complete	TRINITY_DN77753_c0_g1_i1:199-504	159.6	78	https://www.orthodb.org/v10?query=159231at6656	U6 snRNA-associated Sm-like protein LSm3
159420at6656	Complete	TRINITY_DN75288_c0_g1_i1:1-834	253.3	186	https://www.orthodb.org/v10?query=159420at6656	39S ribosomal protein L28, mitochondrial
159542at6656	Complete	TRINITY_DN81681_c0_g1_i1:102-461	121.3	82	https://www.orthodb.org/v10?query=159542at6656	huntingtin-interacting protein K
160675at6656	Complete	TRINITY_DN20656_c0_g1_i1:54-530	173.9	106	https://www.orthodb.org/v10?query=160675at6656	39S ribosomal protein L20, mitochondrial
161435at6656	Complete	TRINITY_DN111999_c0_g1_i2:106-405	73	50	https://www.orthodb.org/v10?query=161435at6656	NADH dehydrogenase
162059at6656	Complete	TRINITY_DN15840_c0_g1_i2:88-477	110.8	88	https://www.orthodb.org/v10?query=162059at6656	programmed cell death protein 5
162594at6656	Complete	TRINITY_DN82098_c0_g1_i1:64-423	146.8	77	https://www.orthodb.org/v10?query=162594at6656	NADH dehydrogenase
162628at6656	Complete	TRINITY_DN137223_c0_g1_i1:95-472	158.2	102	https://www.orthodb.org/v10?query=162628at6656	prefoldin subunit 5
162841at6656	Complete	TRINITY_DN78820_c0_g1_i1:0-518	249.7	149	https://www.orthodb.org/v10?query=162841at6656	mitochondrial import inner membrane translocase subunit Tim21
163670at6656	Complete	TRINITY_DN81806_c0_g1_i1:100-660	209.8	162	https://www.orthodb.org/v10?query=163670at6656	39S ribosomal protein L50, mitochondrial
163896at6656	Complete	TRINITY_DN94527_c0_g1_i1:25-408	99.2	90	https://www.orthodb.org/v10?query=163896at6656	prefoldin subunit 1
164354at6656	Complete	TRINITY_DN83464_c0_g1_i1:249-602	93.3	75	https://www.orthodb.org/v10?query=164354at6656	NADH dehydrogenase
165493at6656	Complete	TRINITY_DN82634_c0_g1_i1:48-416	168.9	105	https://www.orthodb.org/v10?query=165493at6656	60S ribosomal protein L35
166476at6656	Complete	TRINITY_DN11534_c0_g1_i2:360-692	127.2	79	https://www.orthodb.org/v10?query=166476at6656	ragulator complex protein LAMTOR3-A
166479at6656	Complete	TRINITY_DN78228_c0_g1_i1:404-808	126.8	103	https://www.orthodb.org/v10?query=166479at6656	Prefoldin subunit 4
169220at6656	Complete	TRINITY_DN80820_c0_g1_i1:100-402	72.7	59	https://www.orthodb.org/v10?query=169220at6656	death-associated protein 1
25554at6656	Duplicated	TRINITY_DN82410_c0_g1_i1:494-2290	397.4	488	https://www.orthodb.org/v10?query=25554at6656	elongation factor-like GTPase 1
25554at6656	Duplicated	TRINITY_DN82410_c0_g1_i2:1425-3221	397.4	488	https://www.orthodb.org/v10?query=25554at6656	elongation factor-like GTPase 1
59681at6656	Duplicated	TRINITY_DN82953_c0_g1_i1:12-1139	310.8	329	https://www.orthodb.org/v10?query=59681at6656	Actin-related protein 2
59681at6656	Duplicated	TRINITY_DN82953_c0_g2_i1:114-1241	308.5	329	https://www.orthodb.org/v10?query=59681at6656	Actin-related protein 2
59681at6656	Duplicated	TRINITY_DN82953_c0_g2_i2:114-1241	308.5	329	https://www.orthodb.org/v10?query=59681at6656	Actin-related protein 2
59681at6656	Duplicated	TRINITY_DN82953_c0_g2_i3:114-1241	307.7	329	https://www.orthodb.org/v10?query=59681at6656	Actin-related protein 2
59681at6656	Duplicated	TRINITY_DN82953_c0_g2_i4:205-1332	307.4	328	https://www.orthodb.org/v10?query=59681at6656	Actin-related protein 2
59681at6656	Duplicated	TRINITY_DN82953_c0_g2_i5:205-1332	307.4	328	https://www.orthodb.org/v10?query=59681at6656	Actin-related protein 2
59681at6656	Duplicated	TRINITY_DN82953_c0_g2_i6:90-1217	306.8	329	https://www.orthodb.org/v10?query=59681at6656	Actin-related protein 2
71110at6656	Duplicated	TRINITY_DN82591_c0_g1_i4:85-975	417.8	249	https://www.orthodb.org/v10?query=71110at6656	fumarylacetoacetase
71110at6656	Duplicated	TRINITY_DN82591_c0_g1_i1:91-981	417.8	249	https://www.orthodb.org/v10?query=71110at6656	fumarylacetoacetase
78947at6656	Duplicated	TRINITY_DN81737_c0_g1_i1:2-712	292.7	191	https://www.orthodb.org/v10?query=78947at6656	28S ribosomal protein S35, mitochondrial
78947at6656	Duplicated	TRINITY_DN81737_c0_g1_i2:2-712	292.7	191	https://www.orthodb.org/v10?query=78947at6656	28S ribosomal protein S35, mitochondrial
93085at6656	Duplicated	TRINITY_DN82209_c0_g1_i1:112-1416	549.8	321	https://www.orthodb.org/v10?query=93085at6656	eukaryotic translation initiation factor 2 subunit 1
93085at6656	Duplicated	TRINITY_DN82209_c0_g1_i2:112-1416	549.8	321	https://www.orthodb.org/v10?query=93085at6656	eukaryotic translation initiation factor 2 subunit 1
93085at6656	Duplicated	TRINITY_DN82209_c0_g1_i3:112-1416	549.8	321	https://www.orthodb.org/v10?query=93085at6656	eukaryotic translation initiation factor 2 subunit 1
93085at6656	Duplicated	TRINITY_DN82209_c0_g1_i7:112-1416	549.8	321	https://www.orthodb.org/v10?query=93085at6656	eukaryotic translation initiation factor 2 subunit 1
99519at6656	Duplicated	TRINITY_DN83093_c0_g1_i2:87-1361	560.2	308	https://www.orthodb.org/v10?query=99519at6656	60S ribosomal protein L4
99519at6656	Duplicated	TRINITY_DN83093_c0_g1_i1:110-1387	560.2	308	https://www.orthodb.org/v10?query=99519at6656	60S ribosomal protein L4
126225at6656	Duplicated	TRINITY_DN2357_c0_g1_i1:19-790	147.4	88	https://www.orthodb.org/v10?query=126225at6656	chromatin modification-related protein MEAF6
126225at6656	Duplicated	TRINITY_DN2357_c0_g1_i2:19-702	147.4	88	https://www.orthodb.org/v10?query=126225at6656	chromatin modification-related protein MEAF6
127775at6656	Duplicated	TRINITY_DN78220_c0_g1_i1:46-606	211.4	151	https://www.orthodb.org/v10?query=127775at6656	39S ribosomal protein L43, mitochondrial
127775at6656	Duplicated	TRINITY_DN78220_c0_g1_i2:46-606	211.4	151	https://www.orthodb.org/v10?query=127775at6656	39S ribosomal protein L43, mitochondrial
129989at6656	Duplicated	TRINITY_DN81941_c0_g1_i2:71-628	152.2	133	https://www.orthodb.org/v10?query=129989at6656	growth arrest and DNA damage-inducible proteins-interacting protein 1
129989at6656	Duplicated	TRINITY_DN81941_c0_g1_i3:71-628	152.2	133	https://www.orthodb.org/v10?query=129989at6656	growth arrest and DNA damage-inducible proteins-interacting protein 1
130514at6656	Duplicated	TRINITY_DN79546_c0_g1_i2:33-608	209.7	130	https://www.orthodb.org/v10?query=130514at6656	UPF0428 protein CXorf56 homolog
130514at6656	Duplicated	TRINITY_DN79546_c0_g1_i1:33-554	180.8	113	https://www.orthodb.org/v10?query=130514at6656	UPF0428 protein CXorf56 homolog
133329at6656	Duplicated	TRINITY_DN82989_c2_g1_i1:345-821	122.1	91	https://www.orthodb.org/v10?query=133329at6656	protein archease-like
133329at6656	Duplicated	TRINITY_DN82989_c2_g1_i4:177-653	122.1	91	https://www.orthodb.org/v10?query=133329at6656	protein archease-like
134209at6656	Duplicated	TRINITY_DN77088_c0_g1_i1:418-984	129.9	142	https://www.orthodb.org/v10?query=134209at6656	CD2 antigen cytoplasmic tail-binding protein 2 homolog
134209at6656	Duplicated	TRINITY_DN77088_c0_g1_i2:497-1063	129.9	142	https://www.orthodb.org/v10?query=134209at6656	CD2 antigen cytoplasmic tail-binding protein 2 homolog
135107at6656	Duplicated	TRINITY_DN82183_c0_g1_i2:18-566	272.5	154	https://www.orthodb.org/v10?query=135107at6656	coatomer subunit zeta-1
135107at6656	Duplicated	TRINITY_DN82183_c0_g1_i4:18-566	272.5	154	https://www.orthodb.org/v10?query=135107at6656	coatomer subunit zeta-1
135107at6656	Duplicated	TRINITY_DN82183_c0_g1_i3:18-533	248	142	https://www.orthodb.org/v10?query=135107at6656	coatomer subunit zeta-1
135373at6656	Duplicated	TRINITY_DN82101_c0_g1_i1:16-678	218.4	178	https://www.orthodb.org/v10?query=135373at6656	probable 39S ribosomal protein L24, mitochondrial
135373at6656	Duplicated	TRINITY_DN82101_c0_g1_i2:16-678	218.4	178	https://www.orthodb.org/v10?query=135373at6656	probable 39S ribosomal protein L24, mitochondrial
136365at6656	Duplicated	TRINITY_DN81749_c0_g1_i3:389-760	140.2	100	https://www.orthodb.org/v10?query=136365at6656	39S ribosomal protein L27, mitochondrial
136365at6656	Duplicated	TRINITY_DN81749_c0_g1_i2:76-492	139.6	100	https://www.orthodb.org/v10?query=136365at6656	39S ribosomal protein L27, mitochondrial
137711at6656	Duplicated	TRINITY_DN80334_c0_g1_i1:45-599	214.4	115	https://www.orthodb.org/v10?query=137711at6656	RNA-binding motif protein, X-linked 2
137711at6656	Duplicated	TRINITY_DN80334_c0_g1_i2:45-599	214.4	115	https://www.orthodb.org/v10?query=137711at6656	RNA-binding motif protein, X-linked 2
139217at6656	Duplicated	TRINITY_DN75294_c0_g1_i1:52-777	182.4	176	https://www.orthodb.org/v10?query=139217at6656	ribosomal RNA processing protein 36 homolog
139217at6656	Duplicated	TRINITY_DN75294_c0_g1_i2:71-736	180.9	175	https://www.orthodb.org/v10?query=139217at6656	ribosomal RNA processing protein 36 homolog
140197at6656	Duplicated	TRINITY_DN81061_c1_g1_i1:468-929	214.9	128	https://www.orthodb.org/v10?query=140197at6656	ER membrane protein complex subunit 4
140197at6656	Duplicated	TRINITY_DN81061_c1_g1_i2:512-973	214.9	128	https://www.orthodb.org/v10?query=140197at6656	ER membrane protein complex subunit 4
140197at6656	Duplicated	TRINITY_DN81061_c1_g1_i3:530-991	214.9	128	https://www.orthodb.org/v10?query=140197at6656	ER membrane protein complex subunit 4
142613at6656	Duplicated	TRINITY_DN82372_c10_g1_i1:1-546	241.4	140	https://www.orthodb.org/v10?query=142613at6656	Protein RER1
142613at6656	Duplicated	TRINITY_DN82372_c10_g1_i3:1-546	241.4	140	https://www.orthodb.org/v10?query=142613at6656	Protein RER1
143626at6656	Duplicated	TRINITY_DN16724_c0_g1_i1:336-683	198.9	88	https://www.orthodb.org/v10?query=143626at6656	splicing factor 3B subunit 6-like protein
143626at6656	Duplicated	TRINITY_DN16724_c0_g1_i2:134-511	198.6	88	https://www.orthodb.org/v10?query=143626at6656	splicing factor 3B subunit 6-like protein
143930at6656	Duplicated	TRINITY_DN80847_c0_g1_i2:74-859	217.4	144	https://www.orthodb.org/v10?query=143930at6656	stromal cell-derived factor 2
143930at6656	Duplicated	TRINITY_DN80847_c0_g1_i1:52-912	216.8	144	https://www.orthodb.org/v10?query=143930at6656	stromal cell-derived factor 2
144836at6656	Duplicated	TRINITY_DN81961_c0_g1_i1:183-605	129.1	85	https://www.orthodb.org/v10?query=144836at6656	proteasome maturation protein
144836at6656	Duplicated	TRINITY_DN81961_c0_g1_i2:183-605	129.1	85	https://www.orthodb.org/v10?query=144836at6656	proteasome maturation protein
145811at6656	Duplicated	TRINITY_DN77211_c0_g1_i2:123-790	273.4	157	https://www.orthodb.org/v10?query=145811at6656	39S ribosomal protein L11, mitochondrial
145811at6656	Duplicated	TRINITY_DN77211_c0_g1_i3:123-710	273.4	157	https://www.orthodb.org/v10?query=145811at6656	39S ribosomal protein L11, mitochondrial
145996at6656	Duplicated	TRINITY_DN78129_c0_g1_i1:86-580	166.8	110	https://www.orthodb.org/v10?query=145996at6656	15 kDa selenoprotein
145996at6656	Duplicated	TRINITY_DN78129_c0_g1_i2:86-580	166.8	110	https://www.orthodb.org/v10?query=145996at6656	15 kDa selenoprotein
146103at6656	Duplicated	TRINITY_DN29102_c0_g1_i1:60-503	185.7	117	https://www.orthodb.org/v10?query=146103at6656	60S ribosomal protein L27a
146103at6656	Duplicated	TRINITY_DN29102_c0_g1_i2:269-712	185.7	117	https://www.orthodb.org/v10?query=146103at6656	60S ribosomal protein L27a
150327at6656	Duplicated	TRINITY_DN81768_c0_g1_i1:82-432	171.3	94	https://www.orthodb.org/v10?query=150327at6656	DNA-directed RNA polymerase II subunit RPB11
150327at6656	Duplicated	TRINITY_DN81768_c0_g1_i2:82-432	171.3	94	https://www.orthodb.org/v10?query=150327at6656	DNA-directed RNA polymerase II subunit RPB11
150585at6656	Duplicated	TRINITY_DN82935_c6_g1_i1:236-643	194.3	118	https://www.orthodb.org/v10?query=150585at6656	60S ribosomal protein L27
150585at6656	Duplicated	TRINITY_DN82935_c6_g1_i4:236-667	194	118	https://www.orthodb.org/v10?query=150585at6656	60S ribosomal protein L27
150585at6656	Duplicated	TRINITY_DN82935_c6_g1_i2:66-461	167.9	106	https://www.orthodb.org/v10?query=150585at6656	60S ribosomal protein L27
151114at6656	Duplicated	TRINITY_DN81045_c0_g1_i1:1-501	137.3	86	https://www.orthodb.org/v10?query=151114at6656	protein Dr1
151114at6656	Duplicated	TRINITY_DN81045_c0_g1_i3:1-501	137.3	86	https://www.orthodb.org/v10?query=151114at6656	protein Dr1
151642at6656	Duplicated	TRINITY_DN82031_c0_g1_i1:202-669	120.8	93	https://www.orthodb.org/v10?query=151642at6656	39S ribosomal protein L51, mitochondrial
151642at6656	Duplicated	TRINITY_DN82031_c0_g1_i4:202-669	120.8	93	https://www.orthodb.org/v10?query=151642at6656	39S ribosomal protein L51, mitochondrial
153232at6656	Duplicated	TRINITY_DN79569_c0_g1_i1:60-512	154.4	123	https://www.orthodb.org/v10?query=153232at6656	transmembrane protein 70 homolog, mitochondrial
153232at6656	Duplicated	TRINITY_DN79569_c0_g1_i2:67-519	154.4	123	https://www.orthodb.org/v10?query=153232at6656	transmembrane protein 70 homolog, mitochondrial
153693at6656	Duplicated	TRINITY_DN81501_c0_g1_i1:11-370	118.1	75	https://www.orthodb.org/v10?query=153693at6656	DNA-directed RNA polymerase subunit
153693at6656	Duplicated	TRINITY_DN81501_c0_g1_i2:11-370	118.1	75	https://www.orthodb.org/v10?query=153693at6656	DNA-directed RNA polymerase subunit
156081at6656	Duplicated	TRINITY_DN81845_c0_g1_i1:72-554	192.5	120	https://www.orthodb.org/v10?query=156081at6656	ATP synthase subunit delta, mitochondrial
156081at6656	Duplicated	TRINITY_DN81845_c0_g1_i2:37-519	192.5	120	https://www.orthodb.org/v10?query=156081at6656	ATP synthase subunit delta, mitochondrial
157486at6656	Duplicated	TRINITY_DN58361_c0_g1_i2:154-501	164.3	83	https://www.orthodb.org/v10?query=157486at6656	probable small nuclear ribonucleoprotein Sm D2
157486at6656	Duplicated	TRINITY_DN58361_c0_g1_i1:2-265	141.2	68	https://www.orthodb.org/v10?query=157486at6656	probable small nuclear ribonucleoprotein Sm D2
157851at6656	Duplicated	TRINITY_DN83278_c1_g1_i2:91-420	157.4	83	https://www.orthodb.org/v10?query=157851at6656	U6 snRNA-associated Sm-like protein LSm7
157851at6656	Duplicated	TRINITY_DN83278_c1_g1_i1:125-478	157	83	https://www.orthodb.org/v10?query=157851at6656	U6 snRNA-associated Sm-like protein LSm7
162147at6656	Duplicated	TRINITY_DN82087_c0_g1_i3:81-830	222.1	150	https://www.orthodb.org/v10?query=162147at6656	anamorsin homolog
162147at6656	Duplicated	TRINITY_DN82087_c0_g1_i2:129-734	221.2	149	https://www.orthodb.org/v10?query=162147at6656	anamorsin homolog
164512at6656	Duplicated	TRINITY_DN82161_c8_g1_i2:0-398	119.7	78	https://www.orthodb.org/v10?query=164512at6656	28S ribosomal protein S18c, mitochondrial
164512at6656	Duplicated	TRINITY_DN82161_c8_g1_i3:0-398	119.7	78	https://www.orthodb.org/v10?query=164512at6656	28S ribosomal protein S18c, mitochondrial
165142at6656	Duplicated	TRINITY_DN76900_c0_g2_i1:6-233	119.9	64	https://www.orthodb.org/v10?query=165142at6656	probable small nuclear ribonucleoprotein G
165142at6656	Duplicated	TRINITY_DN76900_c0_g2_i2:6-233	119.9	64	https://www.orthodb.org/v10?query=165142at6656	probable small nuclear ribonucleoprotein G
165207at6656	Duplicated	TRINITY_DN71532_c0_g1_i1:1-534	141.7	106	https://www.orthodb.org/v10?query=165207at6656	28S ribosomal protein S18a, mitochondrial
165207at6656	Duplicated	TRINITY_DN71532_c0_g1_i2:1-534	141.7	106	https://www.orthodb.org/v10?query=165207at6656	28S ribosomal protein S18a, mitochondrial
166485at6656	Duplicated	TRINITY_DN78695_c0_g1_i2:56-376	93.7	72	https://www.orthodb.org/v10?query=166485at6656	39S ribosomal protein L42, mitochondrial
166485at6656	Duplicated	TRINITY_DN78695_c0_g1_i1:56-397	93.3	72	https://www.orthodb.org/v10?query=166485at6656	39S ribosomal protein L42, mitochondrial
997at6656	Fragmented	TRINITY_DN82621_c4_g2_i3:13-873	189.7	127	https://www.orthodb.org/v10?query=997at6656	pre-mRNA-processing-splicing factor 8
5277at6656	Fragmented	TRINITY_DN135502_c0_g1_i1:108-320	124.6	61	https://www.orthodb.org/v10?query=5277at6656	trafficking protein particle complex subunit 8
6820at6656	Fragmented	TRINITY_DN82938_c5_g1_i2:1-651	303.5	183	https://www.orthodb.org/v10?query=6820at6656	splicing factor 3B subunit 3
8495at6656	Fragmented	TRINITY_DN94073_c0_g1_i1:264-491	130.7	75	https://www.orthodb.org/v10?query=8495at6656	Elongator complex protein 1
10573at6656	Fragmented	TRINITY_DN83205_c0_g1_i13:691-1191	45.3	110	https://www.orthodb.org/v10?query=10573at6656	EGF-like calcium-binding, conserved site
12174at6656	Fragmented	TRINITY_DN88882_c0_g1_i1:87-239	44.4	41	https://www.orthodb.org/v10?query=12174at6656	Mediator of RNA polymerase II transcription subunit 13
14257at6656	Fragmented	TRINITY_DN21065_c0_g1_i1:74-706	169.4	169	https://www.orthodb.org/v10?query=14257at6656	Golgi apparatus protein 1
15200at6656	Fragmented	TRINITY_DN116029_c0_g1_i1:190-516	139.3	86	https://www.orthodb.org/v10?query=15200at6656	exportin-1
15697at6656	Fragmented	TRINITY_DN171386_c0_g1_i1:143-292	110.6	48	https://www.orthodb.org/v10?query=15697at6656	protein CLEC16A isoform X1
15905at6656	Fragmented	TRINITY_DN160172_c0_g1_i1:10-312	111.7	79	https://www.orthodb.org/v10?query=15905at6656	polyphosphoinositide phosphatase
17096at6656	Fragmented	TRINITY_DN160105_c0_g1_i1:4-624	206	151	https://www.orthodb.org/v10?query=17096at6656	E3 ubiquitin-protein ligase MARCH6
19208at6656	Fragmented	TRINITY_DN90821_c0_g1_i1:19-359	93.4	54	https://www.orthodb.org/v10?query=19208at6656	pre-mRNA-processing factor 6
19760at6656	Fragmented	TRINITY_DN73538_c0_g1_i1:243-721	264	151	https://www.orthodb.org/v10?query=19760at6656	Integrator complex subunit 3
21019at6656	Fragmented	TRINITY_DN19211_c0_g1_i1:34-639	302.7	194	https://www.orthodb.org/v10?query=21019at6656	vigilin
21191at6656	Fragmented	TRINITY_DN7737_c0_g1_i2:120-320	99.5	64	https://www.orthodb.org/v10?query=21191at6656	RNA cytidine acetyltransferase
21361at6656	Fragmented	TRINITY_DN174073_c0_g1_i1:30-413	161	114	https://www.orthodb.org/v10?query=21361at6656	phosphorylated CTD-interacting factor 1
22364at6656	Fragmented	TRINITY_DN80570_c1_g2_i1:0-545	348.7	177	https://www.orthodb.org/v10?query=22364at6656	importin-5
22887at6656	Fragmented	TRINITY_DN81484_c0_g1_i1:2-436	212.2	131	https://www.orthodb.org/v10?query=22887at6656	glycine--tRNA ligase
23388at6656	Fragmented	TRINITY_DN147299_c0_g1_i1:31-273	128.5	79	https://www.orthodb.org/v10?query=23388at6656	trafficking protein particle complex subunit 11
25680at6656	Fragmented	TRINITY_DN78893_c0_g1_i1:312-1055	65.4	166	https://www.orthodb.org/v10?query=25680at6656	Protein kintoun
26078at6656	Fragmented	TRINITY_DN162448_c0_g1_i2:12-182	51.3	44	https://www.orthodb.org/v10?query=26078at6656	UPF0505 protein C16orf62 homolog
26734at6656	Fragmented	TRINITY_DN71562_c1_g1_i1:228-362	82.7	41	https://www.orthodb.org/v10?query=26734at6656	tRNA (cytosine(34)-C(5))-methyltransferase
27515at6656	Fragmented	TRINITY_DN176420_c0_g1_i1:170-517	163.7	98	https://www.orthodb.org/v10?query=27515at6656	GPI transamidase component PIG-T
29730at6656	Fragmented	TRINITY_DN80693_c0_g1_i1:0-692	101.8	103	https://www.orthodb.org/v10?query=29730at6656	nucleolar complex protein 2 homolog
30156at6656	Fragmented	TRINITY_DN159695_c0_g1_i1:3-623	143.1	138	https://www.orthodb.org/v10?query=30156at6656	conserved oligomeric Golgi complex subunit 2
30463at6656	Fragmented	TRINITY_DN163236_c0_g1_i1:2-373	66.7	75	https://www.orthodb.org/v10?query=30463at6656	exocyst complex component 8
30526at6656	Fragmented	TRINITY_DN132480_c0_g1_i1:2-835	325.7	231	https://www.orthodb.org/v10?query=30526at6656	neurochondrin homolog
30822at6656	Fragmented	TRINITY_DN77084_c0_g1_i1:64-456	130.4	101	https://www.orthodb.org/v10?query=30822at6656	Arginyl tRNA synthetase N-terminal domain
31333at6656	Fragmented	TRINITY_DN81468_c0_g1_i1:341-1429	487.5	305	https://www.orthodb.org/v10?query=31333at6656	Eukaryotic translation initiation factor 3 subunit B
32694at6656	Fragmented	TRINITY_DN114014_c0_g1_i1:2-619	372.8	193	https://www.orthodb.org/v10?query=32694at6656	Eukaryotic translation initiation factor 3 subunit C
32733at6656	Fragmented	TRINITY_DN96384_c0_g1_i1:5-487	161.3	112	https://www.orthodb.org/v10?query=32733at6656	Cuticlin-1
32851at6656	Fragmented	TRINITY_DN32068_c0_g1_i1:0-203	123.4	63	https://www.orthodb.org/v10?query=32851at6656	small G protein signaling modulator 3 homolog
34917at6656	Fragmented	TRINITY_DN81852_c0_g1_i2:29-460	192.5	127	https://www.orthodb.org/v10?query=34917at6656	endoplasmic reticulum lectin 1
35680at6656	Fragmented	TRINITY_DN12890_c0_g1_i1:42-473	117.5	112	https://www.orthodb.org/v10?query=35680at6656	probable tRNA (uracil-O(2)-)-methyltransferase
35708at6656	Fragmented	TRINITY_DN72592_c0_g1_i1:1-387	37.1	33	https://www.orthodb.org/v10?query=35708at6656	pseudouridylate synthase 7 homolog
35995at6656	Fragmented	TRINITY_DN71434_c0_g1_i1:29-436	218	116	https://www.orthodb.org/v10?query=35995at6656	Elongator complex protein 3
36387at6656	Fragmented	TRINITY_DN83707_c0_g1_i1:143-421	148.6	85	https://www.orthodb.org/v10?query=36387at6656	protein sly1 homolog
37030at6656	Fragmented	TRINITY_DN80087_c0_g1_i1:72-641	208	158	https://www.orthodb.org/v10?query=37030at6656	28S ribosomal protein S30, mitochondrial
37387at6656	Fragmented	TRINITY_DN113725_c0_g1_i1:1-471	329.8	154	https://www.orthodb.org/v10?query=37387at6656	trichohyalin isoform X1
39506at6656	Fragmented	TRINITY_DN135577_c0_g1_i1:184-576	140.3	95	https://www.orthodb.org/v10?query=39506at6656	probable RNA-binding protein 19
39548at6656	Fragmented	TRINITY_DN82279_c0_g1_i1:1-909	255	176	https://www.orthodb.org/v10?query=39548at6656	Pescadillo homolog
40065at6656	Fragmented	TRINITY_DN83397_c0_g1_i1:6-629	297.6	187	https://www.orthodb.org/v10?query=40065at6656	trifunctional enzyme subunit alpha, mitochondrial
40319at6656	Fragmented	TRINITY_DN34533_c0_g1_i1:26-775	112.6	201	https://www.orthodb.org/v10?query=40319at6656	Zona pellucida domain
43236at6656	Fragmented	TRINITY_DN76202_c0_g1_i1:107-250	99.2	46	https://www.orthodb.org/v10?query=43236at6656	cold shock domain-containing protein E1
43774at6656	Fragmented	TRINITY_DN76786_c0_g1_i1:4-477	289.1	128	https://www.orthodb.org/v10?query=43774at6656	splicing factor 3A subunit 3
45528at6656	Fragmented	TRINITY_DN77818_c0_g1_i1:124-354	135.8	69	https://www.orthodb.org/v10?query=45528at6656	pre-rRNA-processing protein TSR1 homolog
45556at6656	Fragmented	TRINITY_DN76518_c0_g1_i1:261-656	138.1	108	https://www.orthodb.org/v10?query=45556at6656	Protoporphyrinogen oxidase
46430at6656	Fragmented	TRINITY_DN82480_c2_g3_i1:363-782	78.1	126	https://www.orthodb.org/v10?query=46430at6656	KDEL motif-containing protein 1
46692at6656	Fragmented	TRINITY_DN150821_c0_g1_i1:2-208	93.4	59	https://www.orthodb.org/v10?query=46692at6656	protein VAC14 homolog
46750at6656	Fragmented	TRINITY_DN82421_c13_g4_i1:30-239	126.5	69	https://www.orthodb.org/v10?query=46750at6656	sphingosine-1-phosphate lyase
46960at6656	Fragmented	TRINITY_DN71329_c0_g1_i2:313-624	160	95	https://www.orthodb.org/v10?query=46960at6656	microspherule protein 1
47270at6656	Fragmented	TRINITY_DN183244_c0_g1_i1:21-251	144	76	https://www.orthodb.org/v10?query=47270at6656	protein SDA1 homolog
47443at6656	Fragmented	TRINITY_DN82379_c5_g2_i1:13-327	135.4	95	https://www.orthodb.org/v10?query=47443at6656	protein sel-1 homolog 1
47495at6656	Fragmented	TRINITY_DN83425_c0_g1_i1:63-407	155.2	101	https://www.orthodb.org/v10?query=47495at6656	Phosphoacetylglucosamine mutase
48657at6656	Fragmented	TRINITY_DN180310_c0_g1_i1:0-467	248	130	https://www.orthodb.org/v10?query=48657at6656	Rab GDP dissociation inhibitor
49526at6656	Fragmented	TRINITY_DN76639_c0_g1_i1:1-426	98.1	100	https://www.orthodb.org/v10?query=49526at6656	translation initiation factor eIF-2B subunit epsilon
50493at6656	Fragmented	TRINITY_DN96083_c0_g1_i1:29-511	388.5	160	https://www.orthodb.org/v10?query=50493at6656	putative RNA-binding protein 15
50792at6656	Fragmented	TRINITY_DN113848_c0_g1_i1:61-279	84.1	63	https://www.orthodb.org/v10?query=50792at6656	E3 UFM1-protein ligase 1 homolog
51037at6656	Fragmented	TRINITY_DN182026_c0_g1_i1:0-461	90.4	94	https://www.orthodb.org/v10?query=51037at6656	general transcription factor 3C polypeptide 5
51757at6656	Fragmented	TRINITY_DN67355_c0_g1_i1:2-448	134.7	133	https://www.orthodb.org/v10?query=51757at6656	U3 small nucleolar ribonucleoprotein protein MPP10
52210at6656	Fragmented	TRINITY_DN81626_c0_g1_i4:40-705	276.1	179	https://www.orthodb.org/v10?query=52210at6656	probable phenylalanine--tRNA ligase, mitochondrial
53243at6656	Fragmented	TRINITY_DN172671_c0_g1_i1:116-751	315.6	181	https://www.orthodb.org/v10?query=53243at6656	Signal recognition particle 54 kDa protein
53318at6656	Fragmented	TRINITY_DN66302_c0_g1_i1:118-306	97.2	61	https://www.orthodb.org/v10?query=53318at6656	Origin recognition complex subunit 4
55450at6656	Fragmented	TRINITY_DN81731_c0_g1_i6:211-1038	374.6	225	https://www.orthodb.org/v10?query=55450at6656	Dolichyl-diphosphooligosaccharide--protein glycosyltransferase 48 kDa subunit
55599at6656	Fragmented	TRINITY_DN79952_c0_g1_i1:32-442	118.2	118	https://www.orthodb.org/v10?query=55599at6656	WD40-repeat-containing domain
55847at6656	Fragmented	TRINITY_DN73777_c0_g1_i2:25-480	84.3	104	https://www.orthodb.org/v10?query=55847at6656	nuclear pore complex protein Nup107
56010at6656	Fragmented	TRINITY_DN52401_c0_g1_i1:2-995	500.5	256	https://www.orthodb.org/v10?query=56010at6656	serine--tRNA ligase, cytoplasmic
56836at6656	Fragmented	TRINITY_DN82179_c0_g1_i2:2-550	303.8	159	https://www.orthodb.org/v10?query=56836at6656	COP9 signalosome complex subunit 4
59084at6656	Fragmented	TRINITY_DN69845_c0_g1_i2:50-592	320.8	170	https://www.orthodb.org/v10?query=59084at6656	probable 26S proteasome non-ATPase regulatory subunit 3
59824at6656	Fragmented	TRINITY_DN76559_c0_g1_i1:16-528	374.7	170	https://www.orthodb.org/v10?query=59824at6656	pleiotropic regulator 1
59833at6656	Fragmented	TRINITY_DN81066_c0_g1_i1:33-401	199.4	110	https://www.orthodb.org/v10?query=59833at6656	U4/U6 small nuclear ribonucleoprotein Prp31
60729at6656	Fragmented	TRINITY_DN80855_c0_g1_i3:106-702	240	150	https://www.orthodb.org/v10?query=60729at6656	beta-catenin-like protein 1
61081at6656	Fragmented	TRINITY_DN124899_c0_g1_i1:0-236	101.7	69	https://www.orthodb.org/v10?query=61081at6656	methyltransferase-like protein 17, mitochondrial
61153at6656	Fragmented	TRINITY_DN28867_c0_g1_i1:10-483	267.4	150	https://www.orthodb.org/v10?query=61153at6656	Dolichyl-diphosphooligosaccharide--protein glycosyltransferase subunit 1
61577at6656	Fragmented	TRINITY_DN82605_c11_g1_i5:78-854	381.1	234	https://www.orthodb.org/v10?query=61577at6656	uncharacterized F-box/LRR-repeat protein C02F5.7 isoform X1
62914at6656	Fragmented	TRINITY_DN136931_c0_g1_i1:121-282	45.4	43	https://www.orthodb.org/v10?query=62914at6656	protein SMG8
63193at6656	Fragmented	TRINITY_DN111754_c0_g1_i1:0-338	160.8	102	https://www.orthodb.org/v10?query=63193at6656	protein disulfide-isomerase A6
63228at6656	Fragmented	TRINITY_DN102472_c0_g1_i1:87-278	80.9	54	https://www.orthodb.org/v10?query=63228at6656	dnaJ homolog subfamily C member 11
65949at6656	Fragmented	TRINITY_DN27377_c0_g1_i1:3-509	287.2	160	https://www.orthodb.org/v10?query=65949at6656	DDB1- and CUL4-associated factor 13
67113at6656	Fragmented	TRINITY_DN34296_c0_g1_i1:2-283	80.4	65	https://www.orthodb.org/v10?query=67113at6656	26S proteasome non-ATPase regulatory subunit 12
67166at6656	Fragmented	TRINITY_DN98979_c0_g1_i1:2-373	173.7	103	https://www.orthodb.org/v10?query=67166at6656	translocation protein SEC63 homolog
68491at6656	Fragmented	TRINITY_DN122320_c0_g1_i1:57-688	132.4	107	https://www.orthodb.org/v10?query=68491at6656	tetratricopeptide repeat protein 8
68731at6656	Fragmented	TRINITY_DN136104_c0_g1_i1:4-216	101.8	66	https://www.orthodb.org/v10?query=68731at6656	ubiquitin carboxyl-terminal hydrolase 14
68876at6656	Fragmented	TRINITY_DN95438_c0_g1_i1:187-660	298.7	149	https://www.orthodb.org/v10?query=68876at6656	Methionine aminopeptidase 2
69238at6656	Fragmented	TRINITY_DN68271_c0_g2_i1:862-1089	39.9	46	https://www.orthodb.org/v10?query=69238at6656	inositol polyphosphate 1-phosphatase
70078at6656	Fragmented	TRINITY_DN137651_c0_g1_i1:0-497	172	130	https://www.orthodb.org/v10?query=70078at6656	Glycylpeptide N-tetradecanoyltransferase
70201at6656	Fragmented	TRINITY_DN73201_c0_g1_i1:1-471	267.9	144	https://www.orthodb.org/v10?query=70201at6656	ATPase, AAA-type, conserved site
71129at6656	Fragmented	TRINITY_DN172328_c0_g1_i1:1-423	183.7	114	https://www.orthodb.org/v10?query=71129at6656	TRPL translocation defect protein 14 isoform X1
71199at6656	Fragmented	TRINITY_DN65077_c0_g1_i1:96-314	141.6	70	https://www.orthodb.org/v10?query=71199at6656	ubiquitin carboxyl-terminal hydrolase 46
71483at6656	Fragmented	TRINITY_DN152269_c0_g1_i1:0-170	30.5	36	https://www.orthodb.org/v10?query=71483at6656	Diphosphomevalonate decarboxylase
72450at6656	Fragmented	TRINITY_DN108993_c0_g1_i1:1-264	75.1	57	https://www.orthodb.org/v10?query=72450at6656	uncharacterized protein C18orf8
72586at6656	Fragmented	TRINITY_DN78181_c0_g1_i1:51-493	178.6	103	https://www.orthodb.org/v10?query=72586at6656	UbiB domain
72782at6656	Fragmented	TRINITY_DN142638_c0_g1_i1:0-371	196.8	112	https://www.orthodb.org/v10?query=72782at6656	Branched-chain-amino-acid aminotransferase
73301at6656	Fragmented	TRINITY_DN81891_c0_g2_i1:101-979	446	245	https://www.orthodb.org/v10?query=73301at6656	Eukaryotic translation initiation factor 3 subunit L
73455at6656	Fragmented	TRINITY_DN81031_c0_g2_i1:413-808	277.9	125	https://www.orthodb.org/v10?query=73455at6656	cactin
74030at6656	Fragmented	TRINITY_DN75230_c0_g1_i1:1-564	126.3	128	https://www.orthodb.org/v10?query=74030at6656	anaphase-promoting complex subunit 5
76745at6656	Fragmented	TRINITY_DN101577_c0_g1_i1:0-215	76.2	56	https://www.orthodb.org/v10?query=76745at6656	tRNA (cytosine(38)-C(5))-methyltransferase
77883at6656	Fragmented	TRINITY_DN74402_c0_g1_i2:5-457	237.6	127	https://www.orthodb.org/v10?query=77883at6656	bystin
77976at6656	Fragmented	TRINITY_DN172240_c0_g1_i1:1-630	334.3	177	https://www.orthodb.org/v10?query=77976at6656	dnaJ homolog subfamily B member 11
78110at6656	Fragmented	TRINITY_DN81027_c0_g1_i1:15-650	249.6	143	https://www.orthodb.org/v10?query=78110at6656	probable deoxyhypusine synthase
78695at6656	Fragmented	TRINITY_DN134822_c0_g1_i1:1-465	110.8	110	https://www.orthodb.org/v10?query=78695at6656	phosphatidylinositol glycan anchor biosynthesis class U protein
78844at6656	Fragmented	TRINITY_DN185060_c0_g1_i1:7-162	73.7	43	https://www.orthodb.org/v10?query=78844at6656	Transcription factor AP-4
80348at6656	Fragmented	TRINITY_DN79412_c0_g1_i1:105-581	237	142	https://www.orthodb.org/v10?query=80348at6656	Mediator of RNA polymerase II transcription subunit 17
81292at6656	Fragmented	TRINITY_DN78276_c0_g1_i3:0-320	136.9	87	https://www.orthodb.org/v10?query=81292at6656	solute carrier family 25 member 44
81413at6656	Fragmented	TRINITY_DN69715_c0_g1_i2:1-378	151.6	111	https://www.orthodb.org/v10?query=81413at6656	origin recognition complex subunit 2
81650at6656	Fragmented	TRINITY_DN113957_c0_g1_i1:0-671	346.5	180	https://www.orthodb.org/v10?query=81650at6656	COP9 signalosome complex subunit 5
81919at6656	Fragmented	TRINITY_DN96280_c0_g1_i1:0-167	77.9	50	https://www.orthodb.org/v10?query=81919at6656	GDP-fucose transporter 1
83102at6656	Fragmented	TRINITY_DN134552_c0_g1_i1:2-253	139.2	68	https://www.orthodb.org/v10?query=83102at6656	Arp2/3 complex 34 kDa subunit
83372at6656	Fragmented	TRINITY_DN25127_c0_g1_i1:60-428	21	114	https://www.orthodb.org/v10?query=83372at6656	dolichyl-diphosphooligosaccharide--protein glycosyltransferase subunit 2
84149at6656	Fragmented	TRINITY_DN184126_c0_g1_i1:0-299	113.8	83	https://www.orthodb.org/v10?query=84149at6656	cyclin-H
84422at6656	Fragmented	TRINITY_DN179874_c0_g1_i1:20-469	217.7	125	https://www.orthodb.org/v10?query=84422at6656	Methyltransferase-like protein
84819at6656	Fragmented	TRINITY_DN118371_c0_g1_i1:1-183	107.3	55	https://www.orthodb.org/v10?query=84819at6656	Presenilin
85680at6656	Fragmented	TRINITY_DN174140_c0_g1_i1:0-536	132.8	123	https://www.orthodb.org/v10?query=85680at6656	trafficking protein particle complex subunit 13
86715at6656	Fragmented	TRINITY_DN82088_c1_g1_i1:1-621	228.6	148	https://www.orthodb.org/v10?query=86715at6656	syntaxin-18
86889at6656	Fragmented	TRINITY_DN72858_c0_g1_i1:140-346	77.1	60	https://www.orthodb.org/v10?query=86889at6656	alpha-2-macroglobulin receptor-associated protein
87695at6656	Fragmented	TRINITY_DN70968_c0_g1_i1:52-333	176.9	88	https://www.orthodb.org/v10?query=87695at6656	protein AATF
87910at6656	Fragmented	TRINITY_DN81850_c0_g1_i2:2-250	145.4	79	https://www.orthodb.org/v10?query=87910at6656	protein FAM50 homolog
87933at6656	Fragmented	TRINITY_DN80834_c0_g1_i1:7-252	81.8	62	https://www.orthodb.org/v10?query=87933at6656	RAB6A-GEF complex partner protein 2
89064at6656	Fragmented	TRINITY_DN65046_c0_g1_i1:67-453	90.1	62	https://www.orthodb.org/v10?query=89064at6656	BTB/POZ domain-containing adapter for CUL3-mediated RhoA degradation protein 3
89713at6656	Fragmented	TRINITY_DN122780_c0_g1_i1:0-155	54.9	37	https://www.orthodb.org/v10?query=89713at6656	Serine/threonine-protein kinase RIO2
90322at6656	Fragmented	TRINITY_DN102922_c0_g1_i1:1-360	136.6	116	https://www.orthodb.org/v10?query=90322at6656	tRNA (guanine(37)-N1)-methyltransferase
90580at6656	Fragmented	TRINITY_DN19483_c0_g1_i1:26-499	177.8	104	https://www.orthodb.org/v10?query=90580at6656	ras-related GTP-binding protein C
91005at6656	Fragmented	TRINITY_DN174531_c0_g1_i1:182-388	67.1	64	https://www.orthodb.org/v10?query=91005at6656	Conserved oligomeric Golgi complex subunit 8
91022at6656	Fragmented	TRINITY_DN91856_c0_g1_i1:18-287	153.2	83	https://www.orthodb.org/v10?query=91022at6656	CDK-activating kinase assembly factor MAT1
91313at6656	Fragmented	TRINITY_DN79298_c0_g1_i1:1-531	122.6	124	https://www.orthodb.org/v10?query=91313at6656	ATP synthase mitochondrial F1 complex assembly factor 2
92420at6656	Fragmented	TRINITY_DN81301_c0_g1_i2:0-857	181.6	228	https://www.orthodb.org/v10?query=92420at6656	Signal recognition particle subunit SRP72
92576at6656	Fragmented	TRINITY_DN81825_c0_g2_i1:49-630	229.8	163	https://www.orthodb.org/v10?query=92576at6656	Coiled-coil domain-containing protein 47
94473at6656	Fragmented	TRINITY_DN82163_c0_g1_i2:2-505	136.6	100	https://www.orthodb.org/v10?query=94473at6656	Ribosomal protein S5
94842at6656	Fragmented	TRINITY_DN159875_c0_g1_i1:1-393	198.2	102	https://www.orthodb.org/v10?query=94842at6656	DNA-directed RNA polymerase II subunit RPB3
95089at6656	Fragmented	TRINITY_DN143215_c0_g1_i1:37-484	131	97	https://www.orthodb.org/v10?query=95089at6656	dynactin subunit 2
97225at6656	Fragmented	TRINITY_DN12206_c0_g1_i1:256-459	91.9	67	https://www.orthodb.org/v10?query=97225at6656	nucleolar protein 9
97865at6656	Fragmented	TRINITY_DN78433_c0_g1_i1:270-773	211.4	132	https://www.orthodb.org/v10?query=97865at6656	beta-lactamase-like protein 2 homolog
98066at6656	Fragmented	TRINITY_DN62798_c0_g1_i1:75-647	114.9	100	https://www.orthodb.org/v10?query=98066at6656	evolutionarily conserved signaling intermediate in Toll pathway, mitochondrial
99625at6656	Fragmented	TRINITY_DN158024_c0_g1_i1:1-222	136.6	73	https://www.orthodb.org/v10?query=99625at6656	KRR1 small subunit processome component
100612at6656	Fragmented	TRINITY_DN83039_c6_g1_i1:13-174	76.3	48	https://www.orthodb.org/v10?query=100612at6656	UPF0568 protein C14orf166 homolog
100760at6656	Fragmented	TRINITY_DN78831_c0_g1_i1:526-864	66.2	71	https://www.orthodb.org/v10?query=100760at6656	Cytochrome b5-like heme/steroid binding domain
101531at6656	Fragmented	TRINITY_DN93726_c0_g1_i1:42-224	50.8	39	https://www.orthodb.org/v10?query=101531at6656	vacuolar fusion protein CCZ1 homolog
101767at6656	Fragmented	TRINITY_DN137141_c0_g1_i1:109-444	160.2	99	https://www.orthodb.org/v10?query=101767at6656	Down syndrome critical region protein 3 homolog
102714at6656	Fragmented	TRINITY_DN170805_c0_g1_i1:41-445	141.9	111	https://www.orthodb.org/v10?query=102714at6656	Asparagine synthetase domain-containing protein 1
102770at6656	Fragmented	TRINITY_DN63304_c0_g1_i1:2-280	181.8	87	https://www.orthodb.org/v10?query=102770at6656	F-actin-capping protein subunit beta
103207at6656	Fragmented	TRINITY_DN78744_c0_g1_i1:644-1105	138.7	101	https://www.orthodb.org/v10?query=103207at6656	pre-mRNA-splicing factor ISY1 homolog
103752at6656	Fragmented	TRINITY_DN45994_c0_g1_i2:26-421	157.2	95	https://www.orthodb.org/v10?query=103752at6656	COP9 signalosome complex subunit 3
103908at6656	Fragmented	TRINITY_DN133204_c0_g1_i1:0-443	158.1	110	https://www.orthodb.org/v10?query=103908at6656	Eukaryotic translation initiation factor 3 subunit M
104063at6656	Fragmented	TRINITY_DN78295_c0_g1_i1:145-453	56.3	48	https://www.orthodb.org/v10?query=104063at6656	39S ribosomal protein L39, mitochondrial
104122at6656	Fragmented	TRINITY_DN72043_c0_g1_i2:0-287	76.5	66	https://www.orthodb.org/v10?query=104122at6656	Mediator of RNA polymerase II transcription subunit 20
104588at6656	Fragmented	TRINITY_DN78749_c0_g1_i1:6-473	63.9	59	https://www.orthodb.org/v10?query=104588at6656	protein RTF2 homolog
104604at6656	Fragmented	TRINITY_DN173124_c0_g1_i1:1-255	76.2	54	https://www.orthodb.org/v10?query=104604at6656	activator of 90 kDa heat shock protein ATPase homolog 1
105364at6656	Fragmented	TRINITY_DN101588_c0_g1_i1:94-510	134.9	81	https://www.orthodb.org/v10?query=105364at6656	transcription initiation factor TFIID subunit 8
105457at6656	Fragmented	TRINITY_DN80587_c0_g1_i2:672-884	136	65	https://www.orthodb.org/v10?query=105457at6656	something about silencing protein 10
106116at6656	Fragmented	TRINITY_DN73849_c0_g1_i1:687-1169	246.4	139	https://www.orthodb.org/v10?query=106116at6656	Mitochondrial import inner membrane translocase subunit TIM44
106126at6656	Fragmented	TRINITY_DN16798_c0_g1_i1:16-444	143	114	https://www.orthodb.org/v10?query=106126at6656	GDP-fucose protein O-fucosyltransferase 1
106788at6656	Fragmented	TRINITY_DN80052_c0_g2_i1:148-465	133.8	93	https://www.orthodb.org/v10?query=106788at6656	mitochondrial inner membrane protein OXA1L
106988at6656	Fragmented	TRINITY_DN84481_c0_g1_i1:5-535	225.8	159	https://www.orthodb.org/v10?query=106988at6656	vacuolar protein-sorting-associated protein 36
107030at6656	Fragmented	TRINITY_DN87174_c0_g1_i1:113-445	91.9	81	https://www.orthodb.org/v10?query=107030at6656	trafficking protein particle complex subunit 12
107615at6656	Fragmented	TRINITY_DN112555_c0_g1_i1:0-377	78.6	70	https://www.orthodb.org/v10?query=107615at6656	Mediator of RNA polymerase II transcription subunit 8
107806at6656	Fragmented	TRINITY_DN47153_c0_g1_i1:1-702	123.1	172	https://www.orthodb.org/v10?query=107806at6656	ESF1 homolog
108207at6656	Fragmented	TRINITY_DN36255_c0_g1_i1:214-531	160	87	https://www.orthodb.org/v10?query=108207at6656	ER membrane protein complex subunit 3
108693at6656	Fragmented	TRINITY_DN97393_c0_g1_i1:86-432	113.6	74	https://www.orthodb.org/v10?query=108693at6656	ankyrin repeat and MYND domain-containing protein 2
108808at6656	Fragmented	TRINITY_DN81125_c0_g1_i2:79-552	59.7	129	https://www.orthodb.org/v10?query=108808at6656	beta-1,4-galactosyltransferase 7
109131at6656	Fragmented	TRINITY_DN135348_c0_g1_i1:131-448	65	73	https://www.orthodb.org/v10?query=109131at6656	diphthine methyl ester synthase
109174at6656	Fragmented	TRINITY_DN77704_c0_g1_i1:29-556	56.5	53	https://www.orthodb.org/v10?query=109174at6656	WD repeat-containing protein 74
109562at6656	Fragmented	TRINITY_DN117992_c0_g1_i1:125-394	199.9	87	https://www.orthodb.org/v10?query=109562at6656	DNA/RNA-binding protein KIN17
109664at6656	Fragmented	TRINITY_DN83588_c0_g1_i1:63-239	63.4	57	https://www.orthodb.org/v10?query=109664at6656	POU domain protein
110504at6656	Fragmented	TRINITY_DN126728_c0_g1_i1:2-319	196.7	103	https://www.orthodb.org/v10?query=110504at6656	Vacuolar-sorting protein SNF8
111851at6656	Fragmented	TRINITY_DN82444_c13_g1_i1:156-527	236.4	118	https://www.orthodb.org/v10?query=111851at6656	PWI domain
112328at6656	Fragmented	TRINITY_DN82823_c3_g2_i1:2-439	57.2	53	https://www.orthodb.org/v10?query=112328at6656	Mediator of RNA polymerase II transcription subunit 6
112634at6656	Fragmented	TRINITY_DN80548_c0_g1_i3:0-389	211.6	107	https://www.orthodb.org/v10?query=112634at6656	RNA polymerase, Rpb5, N-terminal
113300at6656	Fragmented	TRINITY_DN39681_c0_g1_i1:0-179	90.3	55	https://www.orthodb.org/v10?query=113300at6656	probable dolichol-phosphate mannosyltransferase
113432at6656	Fragmented	TRINITY_DN77753_c0_g1_i1:602-1048	219.9	137	https://www.orthodb.org/v10?query=113432at6656	U3 small nucleolar RNA-associated protein 14 homolog A
113713at6656	Fragmented	TRINITY_DN11746_c0_g1_i1:58-477	141.3	113	https://www.orthodb.org/v10?query=113713at6656	28S ribosomal protein S29, mitochondrial
113817at6656	Fragmented	TRINITY_DN73306_c0_g1_i1:2-415	213.2	124	https://www.orthodb.org/v10?query=113817at6656	tetratricopeptide repeat protein 1
113865at6656	Fragmented	TRINITY_DN102865_c0_g1_i1:1-183	87	54	https://www.orthodb.org/v10?query=113865at6656	cleavage and polyadenylation specificity factor subunit 4
114463at6656	Fragmented	TRINITY_DN173881_c0_g1_i1:108-278	82.2	49	https://www.orthodb.org/v10?query=114463at6656	protein YIPF6
115537at6656	Fragmented	TRINITY_DN77585_c0_g1_i1:2-949	321.9	193	https://www.orthodb.org/v10?query=115537at6656	splicing factor 45
116401at6656	Fragmented	TRINITY_DN116276_c0_g1_i1:0-395	63.6	93	https://www.orthodb.org/v10?query=116401at6656	translocating chain-associated membrane protein 1
117335at6656	Fragmented	TRINITY_DN70503_c0_g1_i2:5-211	115.5	63	https://www.orthodb.org/v10?query=117335at6656	transcriptional activator protein Pur-beta isoform X1
117811at6656	Fragmented	TRINITY_DN81073_c0_g1_i1:130-378	45.3	57	https://www.orthodb.org/v10?query=117811at6656	COP9 signalosome complex subunit 8
117947at6656	Fragmented	TRINITY_DN180378_c0_g1_i1:30-254	151.3	71	https://www.orthodb.org/v10?query=117947at6656	nuclear inhibitor of protein phosphatase 1
118780at6656	Fragmented	TRINITY_DN68455_c0_g1_i1:2-481	180.8	121	https://www.orthodb.org/v10?query=118780at6656	Probable ribosome biogenesis protein
118904at6656	Fragmented	TRINITY_DN63762_c0_g1_i1:100-471	187.7	109	https://www.orthodb.org/v10?query=118904at6656	trafficking protein particle complex subunit 4
119188at6656	Fragmented	TRINITY_DN78682_c0_g1_i1:4-429	23.2	51	https://www.orthodb.org/v10?query=119188at6656	39S ribosomal protein L37, mitochondrial
120907at6656	Fragmented	TRINITY_DN172986_c0_g1_i1:463-618	101	50	https://www.orthodb.org/v10?query=120907at6656	ER membrane protein complex subunit 10
121002at6656	Fragmented	TRINITY_DN152519_c0_g1_i1:2-445	114.6	114	https://www.orthodb.org/v10?query=121002at6656	cysteine and histidine-rich domain-containing protein
121847at6656	Fragmented	TRINITY_DN155603_c0_g1_i1:45-212	71.8	51	https://www.orthodb.org/v10?query=121847at6656	Survival of motor neuron-related-splicing factor 30
121894at6656	Fragmented	TRINITY_DN50055_c0_g1_i1:4-276	99	84	https://www.orthodb.org/v10?query=121894at6656	LETM1 domain-containing protein 1
122665at6656	Fragmented	TRINITY_DN171402_c0_g1_i1:0-239	149.6	76	https://www.orthodb.org/v10?query=122665at6656	26S proteasome non-ATPase regulatory subunit 4
123035at6656	Fragmented	TRINITY_DN135137_c0_g1_i1:0-296	114.3	78	https://www.orthodb.org/v10?query=123035at6656	Mediator of RNA polymerase II transcription subunit 18
123409at6656	Fragmented	TRINITY_DN155771_c0_g1_i1:2-256	125.3	75	https://www.orthodb.org/v10?query=123409at6656	GOLD domain
123672at6656	Fragmented	TRINITY_DN18324_c0_g1_i1:2-223	70.8	65	https://www.orthodb.org/v10?query=123672at6656	Neuronal membrane glycoprotein M6-b
124174at6656	Fragmented	TRINITY_DN2164_c0_g1_i1:88-216	71	42	https://www.orthodb.org/v10?query=124174at6656	Golgi apparatus membrane protein TVP23 homolog
124452at6656	Fragmented	TRINITY_DN176158_c0_g1_i1:155-340	38.9	37	https://www.orthodb.org/v10?query=124452at6656	post-GPI attachment to proteins factor 3
124730at6656	Fragmented	TRINITY_DN156974_c0_g1_i1:2-310	117.1	87	https://www.orthodb.org/v10?query=124730at6656	Prefoldin subunit 3
124981at6656	Fragmented	TRINITY_DN82345_c12_g1_i1:98-487	81.9	103	https://www.orthodb.org/v10?query=124981at6656	protein KTI12 homolog
125234at6656	Fragmented	TRINITY_DN73526_c0_g1_i1:113-487	193.9	100	https://www.orthodb.org/v10?query=125234at6656	Trafficking protein particle complex subunit 5
125716at6656	Fragmented	TRINITY_DN77781_c0_g1_i1:60-377	102.6	91	https://www.orthodb.org/v10?query=125716at6656	THO complex subunit 6 homolog
126074at6656	Fragmented	TRINITY_DN76929_c0_g1_i1:40-606	200	150	https://www.orthodb.org/v10?query=126074at6656	WD repeat-containing protein 55 homolog
126442at6656	Fragmented	TRINITY_DN13845_c0_g1_i1:139-585	159.5	130	https://www.orthodb.org/v10?query=126442at6656	JNK1/MAPK8-associated membrane protein
126733at6656	Fragmented	TRINITY_DN154065_c0_g1_i1:2-277	66.8	50	https://www.orthodb.org/v10?query=126733at6656	PITH domain
127511at6656	Fragmented	TRINITY_DN123902_c0_g1_i1:2-214	147.5	70	https://www.orthodb.org/v10?query=127511at6656	actin-related protein 2/3 complex subunit 4
129675at6656	Fragmented	TRINITY_DN79236_c0_g2_i1:0-443	154.3	99	https://www.orthodb.org/v10?query=129675at6656	TIP41-like protein
130126at6656	Fragmented	TRINITY_DN152050_c0_g1_i1:78-312	124.5	65	https://www.orthodb.org/v10?query=130126at6656	protein CWC15 homolog
130825at6656	Fragmented	TRINITY_DN136712_c0_g1_i1:52-204	52	44	https://www.orthodb.org/v10?query=130825at6656	vesicle transport protein SEC20
131516at6656	Fragmented	TRINITY_DN135066_c0_g1_i1:25-210	74.4	60	https://www.orthodb.org/v10?query=131516at6656	Mediator of RNA polymerase II transcription subunit 4
131668at6656	Fragmented	TRINITY_DN134468_c0_g1_i1:123-335	102.1	64	https://www.orthodb.org/v10?query=131668at6656	protein canopy 4
131751at6656	Fragmented	TRINITY_DN180300_c0_g1_i1:47-229	85.3	46	https://www.orthodb.org/v10?query=131751at6656	sorting nexin-12
133362at6656	Fragmented	TRINITY_DN145663_c0_g1_i1:11-151	71.9	45	https://www.orthodb.org/v10?query=133362at6656	probable N-acetyltransferase san
133422at6656	Fragmented	TRINITY_DN81423_c0_g1_i1:0-413	34.8	45	https://www.orthodb.org/v10?query=133422at6656	protein BCCIP homolog
133735at6656	Fragmented	TRINITY_DN80780_c0_g1_i3:1-375	103.1	80	https://www.orthodb.org/v10?query=133735at6656	DNA-directed RNA polymerase III subunit RPC8
134073at6656	Fragmented	TRINITY_DN166125_c0_g1_i1:2-349	104.5	89	https://www.orthodb.org/v10?query=134073at6656	methyltransferase-like protein 4
134776at6656	Fragmented	TRINITY_DN151044_c0_g1_i1:3-191	84.4	55	https://www.orthodb.org/v10?query=134776at6656	J domain-containing protein
134853at6656	Fragmented	TRINITY_DN124415_c0_g1_i1:0-290	150.1	90	https://www.orthodb.org/v10?query=134853at6656	COP9 signalosome complex subunit 7a
134865at6656	Fragmented	TRINITY_DN76463_c0_g1_i1:1-399	100.8	93	https://www.orthodb.org/v10?query=134865at6656	phosducin-like protein
135123at6656	Fragmented	TRINITY_DN93723_c0_g1_i1:81-323	99.1	71	https://www.orthodb.org/v10?query=135123at6656	DNA replication complex GINS protein PSF1-like
135215at6656	Fragmented	TRINITY_DN109724_c0_g1_i1:60-200	49.3	45	https://www.orthodb.org/v10?query=135215at6656	leukocyte receptor cluster member 1 homolog
135391at6656	Fragmented	TRINITY_DN5933_c0_g1_i1:431-670	104.2	69	https://www.orthodb.org/v10?query=135391at6656	myotrophin
135526at6656	Fragmented	TRINITY_DN111392_c0_g1_i1:1-442	123	106	https://www.orthodb.org/v10?query=135526at6656	transcription termination factor 3, mitochondrial
135690at6656	Fragmented	TRINITY_DN141912_c0_g1_i1:640-861	81.1	56	https://www.orthodb.org/v10?query=135690at6656	transmembrane protein 50A
135828at6656	Fragmented	TRINITY_DN33300_c0_g1_i1:2-286	114.9	80	https://www.orthodb.org/v10?query=135828at6656	ubiquitin-conjugating enzyme E2 variant 2
135834at6656	Fragmented	TRINITY_DN112906_c0_g1_i1:123-461	164.5	91	https://www.orthodb.org/v10?query=135834at6656	protein BUD31 homolog
136055at6656	Fragmented	TRINITY_DN81390_c0_g1_i2:510-833	134.9	86	https://www.orthodb.org/v10?query=136055at6656	Translocon-associated protein subunit beta
136095at6656	Fragmented	TRINITY_DN80499_c0_g1_i1:0-677	133.6	222	https://www.orthodb.org/v10?query=136095at6656	28S ribosomal protein S27, mitochondrial
136224at6656	Fragmented	TRINITY_DN114130_c0_g1_i1:27-242	107.2	68	https://www.orthodb.org/v10?query=136224at6656	DNA replication complex GINS protein PSF2
137338at6656	Fragmented	TRINITY_DN183567_c0_g1_i1:29-208	34.5	30	https://www.orthodb.org/v10?query=137338at6656	mimitin, mitochondrial
137709at6656	Fragmented	TRINITY_DN134368_c0_g1_i1:2-334	170.9	88	https://www.orthodb.org/v10?query=137709at6656	Nuclear factor interleukin-3-regulated protein
138401at6656	Fragmented	TRINITY_DN169333_c0_g1_i1:1-235	67.2	41	https://www.orthodb.org/v10?query=138401at6656	prefoldin subunit 2
138502at6656	Fragmented	TRINITY_DN140593_c0_g1_i1:55-249	80.8	55	https://www.orthodb.org/v10?query=138502at6656	coiled-coil domain-containing protein 94
140461at6656	Fragmented	TRINITY_DN95738_c0_g1_i1:2-247	94.6	68	https://www.orthodb.org/v10?query=140461at6656	vacuolar protein sorting-associated protein VTA1 homolog
140903at6656	Fragmented	TRINITY_DN82920_c16_g1_i1:79-195	41.8	29	https://www.orthodb.org/v10?query=140903at6656	transmembrane protein 208
141031at6656	Fragmented	TRINITY_DN42309_c0_g1_i1:0-212	102.3	63	https://www.orthodb.org/v10?query=141031at6656	RILP-like protein homolog isoform X1
141166at6656	Fragmented	TRINITY_DN128058_c0_g1_i1:1-261	18.6	54	https://www.orthodb.org/v10?query=141166at6656	syntaxin-6
142522at6656	Fragmented	TRINITY_DN88679_c0_g1_i1:102-284	72	46	https://www.orthodb.org/v10?query=142522at6656	leptin receptor gene-related protein
142833at6656	Fragmented	TRINITY_DN67123_c0_g1_i1:132-314	62.9	40	https://www.orthodb.org/v10?query=142833at6656	alpha-endosulfine
143459at6656	Fragmented	TRINITY_DN69710_c0_g1_i1:46-285	40.2	47	https://www.orthodb.org/v10?query=143459at6656	protein SMG9
143709at6656	Fragmented	TRINITY_DN9512_c0_g1_i1:1-228	53.7	53	https://www.orthodb.org/v10?query=143709at6656	Golgi SNAP receptor complex member 2
147025at6656	Fragmented	TRINITY_DN35075_c0_g1_i1:2-415	116.9	106	https://www.orthodb.org/v10?query=147025at6656	ribosomal RNA-processing protein 7 homolog A
147657at6656	Fragmented	TRINITY_DN118537_c0_g1_i1:146-490	151.9	96	https://www.orthodb.org/v10?query=147657at6656	OTU domain-containing protein 6B
148851at6656	Fragmented	TRINITY_DN21115_c0_g1_i1:36-188	93.7	50	https://www.orthodb.org/v10?query=148851at6656	Trafficking protein particle complex subunit 2
149126at6656	Fragmented	TRINITY_DN11784_c0_g1_i1:2-376	77.5	64	https://www.orthodb.org/v10?query=149126at6656	thioredoxin domain-containing protein
150251at6656	Fragmented	TRINITY_DN77553_c0_g1_i2:298-612	115.6	92	https://www.orthodb.org/v10?query=150251at6656	zinc finger protein 830
152402at6656	Fragmented	TRINITY_DN37503_c0_g2_i1:20-259	56.6	49	https://www.orthodb.org/v10?query=152402at6656	protein LSM12 homolog
153155at6656	Fragmented	TRINITY_DN79121_c0_g1_i1:2-385	102.3	77	https://www.orthodb.org/v10?query=153155at6656	39S ribosomal protein L17, mitochondrial
156728at6656	Fragmented	TRINITY_DN178541_c0_g1_i1:85-246	81.1	48	https://www.orthodb.org/v10?query=156728at6656	uncharacterized protein C20orf24 homolog
158194at6656	Fragmented	TRINITY_DN93586_c0_g1_i1:90-560	44.3	49	https://www.orthodb.org/v10?query=158194at6656	UPF0692 protein CG33108
774at6656	Missing
980at6656	Missing
1166at6656	Missing
1885at6656	Missing
1990at6656	Missing
2148at6656	Missing
2456at6656	Missing
2473at6656	Missing
3310at6656	Missing
3585at6656	Missing
3644at6656	Missing
4136at6656	Missing
4227at6656	Missing
4864at6656	Missing
5616at6656	Missing
6453at6656	Missing
6563at6656	Missing
6715at6656	Missing
7210at6656	Missing
8145at6656	Missing
8847at6656	Missing
8913at6656	Missing
9647at6656	Missing
9648at6656	Missing
10240at6656	Missing
11384at6656	Missing
12029at6656	Missing
12383at6656	Missing
12771at6656	Missing
12846at6656	Missing
13019at6656	Missing
13051at6656	Missing
13736at6656	Missing
13833at6656	Missing
13858at6656	Missing
13890at6656	Missing
13934at6656	Missing
14090at6656	Missing
14447at6656	Missing
14995at6656	Missing
16061at6656	Missing
16084at6656	Missing
16220at6656	Missing
16630at6656	Missing
16648at6656	Missing
17122at6656	Missing
17128at6656	Missing
17748at6656	Missing
18036at6656	Missing
18055at6656	Missing
18073at6656	Missing
18630at6656	Missing
18929at6656	Missing
19044at6656	Missing
19058at6656	Missing
19104at6656	Missing
19129at6656	Missing
19289at6656	Missing
19590at6656	Missing
20093at6656	Missing
20162at6656	Missing
20267at6656	Missing
20935at6656	Missing
20936at6656	Missing
21367at6656	Missing
21385at6656	Missing
22098at6656	Missing
22148at6656	Missing
22358at6656	Missing
22468at6656	Missing
22611at6656	Missing
23309at6656	Missing
23429at6656	Missing
23917at6656	Missing
24255at6656	Missing
24427at6656	Missing
24459at6656	Missing
24556at6656	Missing
24573at6656	Missing
27198at6656	Missing
27617at6656	Missing
27655at6656	Missing
28325at6656	Missing
28380at6656	Missing
28519at6656	Missing
28685at6656	Missing
28872at6656	Missing
29213at6656	Missing
29237at6656	Missing
29365at6656	Missing
29744at6656	Missing
30184at6656	Missing
30267at6656	Missing
30512at6656	Missing
30642at6656	Missing
30918at6656	Missing
30962at6656	Missing
31014at6656	Missing
31119at6656	Missing
31196at6656	Missing
31480at6656	Missing
31634at6656	Missing
31820at6656	Missing
31886at6656	Missing
31919at6656	Missing
33187at6656	Missing
33566at6656	Missing
33794at6656	Missing
34586at6656	Missing
35035at6656	Missing
35548at6656	Missing
36374at6656	Missing
36403at6656	Missing
36463at6656	Missing
37678at6656	Missing
38140at6656	Missing
38186at6656	Missing
38303at6656	Missing
38391at6656	Missing
38567at6656	Missing
38819at6656	Missing
38928at6656	Missing
39783at6656	Missing
39809at6656	Missing
39821at6656	Missing
40092at6656	Missing
40213at6656	Missing
40240at6656	Missing
40323at6656	Missing
40399at6656	Missing
40691at6656	Missing
40929at6656	Missing
41522at6656	Missing
41990at6656	Missing
42577at6656	Missing
42622at6656	Missing
42819at6656	Missing
42842at6656	Missing
42929at6656	Missing
42943at6656	Missing
42992at6656	Missing
43045at6656	Missing
43245at6656	Missing
43540at6656	Missing
43728at6656	Missing
44001at6656	Missing
44123at6656	Missing
44359at6656	Missing
44389at6656	Missing
44504at6656	Missing
44630at6656	Missing
44694at6656	Missing
44953at6656	Missing
45131at6656	Missing
45367at6656	Missing
45732at6656	Missing
45915at6656	Missing
46437at6656	Missing
46671at6656	Missing
46679at6656	Missing
47500at6656	Missing
47967at6656	Missing
48195at6656	Missing
48466at6656	Missing
48519at6656	Missing
48836at6656	Missing
49070at6656	Missing
49936at6656	Missing
50191at6656	Missing
50947at6656	Missing
51280at6656	Missing
51364at6656	Missing
52224at6656	Missing
52320at6656	Missing
52422at6656	Missing
52643at6656	Missing
52828at6656	Missing
53201at6656	Missing
53993at6656	Missing
54236at6656	Missing
54527at6656	Missing
54679at6656	Missing
55036at6656	Missing
55094at6656	Missing
55108at6656	Missing
55260at6656	Missing
55417at6656	Missing
55932at6656	Missing
55953at6656	Missing
56322at6656	Missing
56449at6656	Missing
56523at6656	Missing
56687at6656	Missing
57262at6656	Missing
57597at6656	Missing
57605at6656	Missing
57624at6656	Missing
57932at6656	Missing
58012at6656	Missing
58027at6656	Missing
58110at6656	Missing
58119at6656	Missing
59193at6656	Missing
59197at6656	Missing
59200at6656	Missing
59226at6656	Missing
59430at6656	Missing
60067at6656	Missing
60299at6656	Missing
60333at6656	Missing
60356at6656	Missing
60468at6656	Missing
60682at6656	Missing
60750at6656	Missing
60762at6656	Missing
61096at6656	Missing
61180at6656	Missing
61261at6656	Missing
61612at6656	Missing
62010at6656	Missing
62275at6656	Missing
62580at6656	Missing
62678at6656	Missing
62979at6656	Missing
63461at6656	Missing
63923at6656	Missing
63924at6656	Missing
64046at6656	Missing
64896at6656	Missing
65490at6656	Missing
65532at6656	Missing
66028at6656	Missing
66229at6656	Missing
66299at6656	Missing
66366at6656	Missing
66597at6656	Missing
66770at6656	Missing
67491at6656	Missing
67583at6656	Missing
67710at6656	Missing
68468at6656	Missing
68939at6656	Missing
68961at6656	Missing
68981at6656	Missing
68987at6656	Missing
69201at6656	Missing
69284at6656	Missing
69394at6656	Missing
69403at6656	Missing
69897at6656	Missing
70300at6656	Missing
70550at6656	Missing
70663at6656	Missing
71018at6656	Missing
71230at6656	Missing
71251at6656	Missing
71937at6656	Missing
72578at6656	Missing
72583at6656	Missing
72857at6656	Missing
73456at6656	Missing
73547at6656	Missing
74384at6656	Missing
74655at6656	Missing
74692at6656	Missing
74836at6656	Missing
75692at6656	Missing
75704at6656	Missing
75764at6656	Missing
75982at6656	Missing
76308at6656	Missing
76342at6656	Missing
76573at6656	Missing
76812at6656	Missing
77197at6656	Missing
77688at6656	Missing
77770at6656	Missing
77987at6656	Missing
78202at6656	Missing
78254at6656	Missing
78758at6656	Missing
78777at6656	Missing
78854at6656	Missing
78919at6656	Missing
78921at6656	Missing
78968at6656	Missing
79241at6656	Missing
79377at6656	Missing
79915at6656	Missing
79993at6656	Missing
80294at6656	Missing
80317at6656	Missing
80689at6656	Missing
80693at6656	Missing
80948at6656	Missing
81307at6656	Missing
81406at6656	Missing
81423at6656	Missing
81703at6656	Missing
81708at6656	Missing
81950at6656	Missing
83164at6656	Missing
83303at6656	Missing
83350at6656	Missing
83376at6656	Missing
83673at6656	Missing
83755at6656	Missing
83765at6656	Missing
84028at6656	Missing
84576at6656	Missing
84925at6656	Missing
85103at6656	Missing
85509at6656	Missing
85574at6656	Missing
85810at6656	Missing
86262at6656	Missing
86318at6656	Missing
86488at6656	Missing
86654at6656	Missing
86930at6656	Missing
87014at6656	Missing
87089at6656	Missing
87103at6656	Missing
87114at6656	Missing
87139at6656	Missing
87142at6656	Missing
87527at6656	Missing
87575at6656	Missing
87728at6656	Missing
87928at6656	Missing
88051at6656	Missing
88711at6656	Missing
89153at6656	Missing
89677at6656	Missing
89810at6656	Missing
89840at6656	Missing
89864at6656	Missing
90126at6656	Missing
90600at6656	Missing
90822at6656	Missing
90928at6656	Missing
91418at6656	Missing
91468at6656	Missing
91933at6656	Missing
91946at6656	Missing
92184at6656	Missing
92777at6656	Missing
92854at6656	Missing
93061at6656	Missing
93152at6656	Missing
93168at6656	Missing
93432at6656	Missing
93483at6656	Missing
93507at6656	Missing
93535at6656	Missing
93797at6656	Missing
94054at6656	Missing
94238at6656	Missing
94263at6656	Missing
94304at6656	Missing
94476at6656	Missing
94878at6656	Missing
95028at6656	Missing
95524at6656	Missing
96251at6656	Missing
96444at6656	Missing
96569at6656	Missing
96601at6656	Missing
96956at6656	Missing
96971at6656	Missing
97749at6656	Missing
97763at6656	Missing
98251at6656	Missing
98544at6656	Missing
98620at6656	Missing
98725at6656	Missing
98755at6656	Missing
98821at6656	Missing
98948at6656	Missing
99270at6656	Missing
99307at6656	Missing
99998at6656	Missing
100070at6656	Missing
100136at6656	Missing
100216at6656	Missing
100227at6656	Missing
100664at6656	Missing
100673at6656	Missing
101349at6656	Missing
101359at6656	Missing
101491at6656	Missing
101621at6656	Missing
101727at6656	Missing
101761at6656	Missing
101829at6656	Missing
102321at6656	Missing
103125at6656	Missing
103479at6656	Missing
103590at6656	Missing
103747at6656	Missing
103749at6656	Missing
103914at6656	Missing
104595at6656	Missing
104769at6656	Missing
105099at6656	Missing
105170at6656	Missing
105771at6656	Missing
105887at6656	Missing
106466at6656	Missing
106470at6656	Missing
106634at6656	Missing
107226at6656	Missing
107353at6656	Missing
107427at6656	Missing
107453at6656	Missing
107844at6656	Missing
108240at6656	Missing
108702at6656	Missing
108705at6656	Missing
109444at6656	Missing
109724at6656	Missing
109793at6656	Missing
109919at6656	Missing
110787at6656	Missing
110982at6656	Missing
111082at6656	Missing
111153at6656	Missing
111239at6656	Missing
111545at6656	Missing
112360at6656	Missing
112556at6656	Missing
112645at6656	Missing
112759at6656	Missing
113015at6656	Missing
113641at6656	Missing
113668at6656	Missing
113960at6656	Missing
114360at6656	Missing
114609at6656	Missing
114738at6656	Missing
114765at6656	Missing
115001at6656	Missing
115208at6656	Missing
115252at6656	Missing
115256at6656	Missing
115462at6656	Missing
115841at6656	Missing
115917at6656	Missing
115959at6656	Missing
116688at6656	Missing
116804at6656	Missing
116982at6656	Missing
117173at6656	Missing
117399at6656	Missing
117413at6656	Missing
117586at6656	Missing
117742at6656	Missing
117843at6656	Missing
118014at6656	Missing
118037at6656	Missing
118496at6656	Missing
118761at6656	Missing
118807at6656	Missing
118831at6656	Missing
119012at6656	Missing
119144at6656	Missing
119194at6656	Missing
119438at6656	Missing
119541at6656	Missing
119951at6656	Missing
120047at6656	Missing
120445at6656	Missing
120875at6656	Missing
120958at6656	Missing
121220at6656	Missing
121530at6656	Missing
122816at6656	Missing
123320at6656	Missing
123631at6656	Missing
123790at6656	Missing
123853at6656	Missing
124282at6656	Missing
124628at6656	Missing
124707at6656	Missing
124720at6656	Missing
125100at6656	Missing
125127at6656	Missing
125238at6656	Missing
125452at6656	Missing
126483at6656	Missing
127349at6656	Missing
127602at6656	Missing
127649at6656	Missing
128030at6656	Missing
128188at6656	Missing
128216at6656	Missing
128331at6656	Missing
128464at6656	Missing
128916at6656	Missing
129131at6656	Missing
130105at6656	Missing
130563at6656	Missing
130923at6656	Missing
131276at6656	Missing
131307at6656	Missing
131495at6656	Missing
131588at6656	Missing
131720at6656	Missing
131921at6656	Missing
132441at6656	Missing
132495at6656	Missing
132760at6656	Missing
132854at6656	Missing
132857at6656	Missing
133015at6656	Missing
133949at6656	Missing
134216at6656	Missing
134708at6656	Missing
134835at6656	Missing
134885at6656	Missing
135203at6656	Missing
135357at6656	Missing
135764at6656	Missing
135859at6656	Missing
135975at6656	Missing
135994at6656	Missing
136119at6656	Missing
136559at6656	Missing
137197at6656	Missing
137202at6656	Missing
137609at6656	Missing
138243at6656	Missing
138659at6656	Missing
139553at6656	Missing
140076at6656	Missing
140198at6656	Missing
140874at6656	Missing
141298at6656	Missing
141804at6656	Missing
141916at6656	Missing
142388at6656	Missing
142661at6656	Missing
143154at6656	Missing
143562at6656	Missing
143812at6656	Missing
144337at6656	Missing
144652at6656	Missing
144851at6656	Missing
145033at6656	Missing
145443at6656	Missing
146007at6656	Missing
146920at6656	Missing
147002at6656	Missing
147852at6656	Missing
147891at6656	Missing
147980at6656	Missing
148713at6656	Missing
149251at6656	Missing
149405at6656	Missing
149680at6656	Missing
149753at6656	Missing
149796at6656	Missing
150005at6656	Missing
150049at6656	Missing
150137at6656	Missing
150182at6656	Missing
150479at6656	Missing
151111at6656	Missing
151393at6656	Missing
152109at6656	Missing
152871at6656	Missing
153873at6656	Missing
154133at6656	Missing
156305at6656	Missing
156975at6656	Missing
158760at6656	Missing
160705at6656	Missing
